# Supplementary material for: Motivational pathways from perceived teacher support to student engagement in EFL classes
Source: Front Psychol. 2025 Nov 20;16:1677994. doi: 10.3389/fpsyg.2025.1677994 (PMC12675342; doi:10.3389/fpsyg.2025.1677994)
Supplement: Supplementary file 1 [file Table_1.xlsx]

## Sheet: Sheet1
Number	Universities	Gender	Grade	TAS1	TAS2	TAS3	TAS4Delete	TRS5	TRS6	TRS7	TRS8Delete	TRS9Delete	TCS10	TCS11	TCS12	TAS	TRS	TCS	Teacher Support	BEG1Delete	BEG2	BEG3	BEG4	BEG5	CEG6	CEG7	CEG8	CEG9Delete	EEG10删	EEG11	EEG12	EEG13	EEG14删	BEG	CEG	EEG	Student Engagement	SE1	SE2Delete	SE3	SE4	SE5	SE6Delete	SE7	SE8Delete	SE9	Self-efficacy	MAG1	MAG2
1	1	2	2	4	5	4	3	5	5	5	4	4	5	5	5	4.33333	5	5	4.77778	3	3	5	3	4	4	5	5	5	4	5	5	4	2	3.75	4.66667	4.66667	4.3	5	2	4	4	5	4	3	2	5	4.33333	3	3
2	2	2	3	5	4	4	3	5	4	5	3	5	4	4	5	4.33333	4.66667	4.33333	4.44444	3	4	4	4	4	3	3	4	4	5	4	4	4	2	4	3.33333	4	3.8	3	4	3	4	5	3	3	3	3	3.5	4	5
3	1	2	3	3	3	4	4	4	2	4	3	4	4	4	4	3.33333	3.33333	4	3.55556	3	4	4	5	4	2	3	3	4	5	3	2	2	4	4.25	2.66667	2.33333	3.2	2	4	3	1	3	4	3	4	1	2.16667	4	4
4	2	2	3	4	3	3	3	4	3	5	5	3	5	5	4	3.33333	4	4.66667	4	4	4	4	3	3	3	4	4	5	2	2	1	2	4	3.5	3.66667	1.66667	3	4	4	4	5	4	3	4	4	4	4.16667	3	2
5	2	2	1	4	4	5	3	4	3	4	1	1	4	4	4	4.33333	3.66667	4	4	3	3	2	2	3	4	3	3	2	3	4	4	2	3	2.5	3.33333	3.33333	3	3	2	3	4	5	3	3	3	3	3.5	4	3
6	1	2	2	4	4	5	3	4	4	4	3	4	5	5	5	4.33333	4	5	4.44444	4	3	5	4	5	5	4	5	3	5	5	4	3	5	4.25	4.66667	4	4.3	3	4	2	3	2	4	4	4	2	2.66667	4	3
7	2	2	2	4	4	3	3	4	3	3	5	4	4	5	5	3.66667	3.33333	4.66667	3.88889	3	3	2	2	3	4	5	3	4	3	4	2	1	3	2.5	4	2.33333	2.9	3	4	4	4	4	5	4	4	4	3.83333	3	3
8	1	2	4	5	4	5	3	4	4	3	4	5	5	4	4	4.66667	3.66667	4.33333	4.22222	2	2	2	2	2	2	3	3	4	2	3	3	3	3	2	2.66667	3	2.5	1	4	3	3	2	5	2	3	3	2.33333	2	3
9	2	2	4	4	4	4	5	5	5	4	5	5	5	5	5	4	4.66667	5	4.55556	1	4	4	4	4	4	3	4	4	4	3	5	3	4	4	3.66667	3.66667	3.8	3	3	2	3	3	5	2	3	3	2.66667	4	4
10	3	2	1	5	5	5	5	4	5	5	4	4	5	5	5	5	4.66667	5	4.88889	4	4	4	3	5	3	4	5	4	3	4	5	4	3	4	4	4.33333	4.1	5	4	4	5	4	4	4	5	4	4.33333	3	4
11	3	2	4	4	4	5	3	4	4	4	4	4	4	5	5	4.33333	4	4.66667	4.33333	4	5	5	5	5	5	5	4	4	4	4	4	5	3	5	4.66667	4.33333	4.7	5	4	5	5	4	4	5	5	5	4.83333	3	4
12	2	1	1	4	5	4	3	4	4	4	2	2	4	2	3	4.33333	4	3	3.77778	2	3	3	3	2	2	2	1	3	3	2	1	2	4	2.75	1.66667	1.66667	2.1	2	3	3	1	3	3	1	2	1	1.83333	2	2
13	2	2	1	3	4	4	5	4	4	4	5	4	4	4	4	3.66667	4	4	3.88889	4	3	4	4	3	3	3	4	3	3	2	2	2	4	3.5	3.33333	2	3	5	3	4	5	5	3	5	3	4	4.66667	2	4
14	3	2	1	3	3	3	4	4	4	5	5	5	5	4	4	3	4.33333	4.33333	3.88889	2	4	4	3	3	3	3	2	4	3	2	4	2	4	3.5	2.66667	2.66667	3	4	3	4	4	5	2	4	2	4	4.16667	4	4
15	1	2	2	4	4	4	5	5	5	5	5	4	4	5	5	4	5	4.66667	4.55556	3	5	5	5	5	5	4	5	5	5	2	2	1	2	5	4.66667	1.66667	3.9	4	4	3	4	4	4	4	3	3	3.66667	3	5
16	2	2	1	4	3	4	4	5	5	5	3	5	5	5	5	3.66667	5	5	4.55556	3	5	4	3	4	3	3	3	3	4	3	3	2	4	4	3	2.66667	3.3	5	4	4	3	3	3	3	3	3	3.5	3	3
17	3	2	1	4	3	3	3	4	4	4	3	3	4	4	4	3.33333	4	4	3.77778	2	3	2	3	3	2	2	1	3	2	4	2	3	3	2.75	1.66667	3	2.5	3	2	4	3	3	2	4	3	3	3.33333	3	3
18	3	2	4	2	3	3	1	1	2	1	2	2	3	4	3	2.66667	1.33333	3.33333	2.44444	4	2	3	2	3	1	1	3	2	1	2	2	1	1	2.5	1.66667	1.66667	2	1	2	2	2	1	2	1	3	1	1.33333	2	2
19	2	1	2	5	5	5	4	5	5	4	3	4	5	5	5	5	4.66667	5	4.88889	2	5	5	5	5	4	5	5	4	5	1	3	3	3	5	4.66667	2.33333	4.1	5	4	5	5	4	2	5	3	5	4.83333	2	2
20	3	2	3	4	5	4	3	5	4	4	5	4	4	4	5	4.33333	4.33333	4.33333	4.33333	4	4	5	4	4	2	3	3	4	4	4	4	2	3	4.25	2.66667	3.33333	3.5	3	4	4	4	5	3	3	3	4	3.83333	5	4
21	2	1	1	5	4	5	4	4	5	4	5	4	4	5	5	4.66667	4.33333	4.66667	4.55556	3	3	3	2	3	2	2	2	3	2	4	4	2	3	2.75	2	3.33333	2.7	2	4	3	3	2	5	4	5	3	2.83333	3	3
22	1	2	1	4	4	4	5	4	4	4	4	5	4	5	4	4	4	4.33333	4.11111	2	3	3	3	4	2	3	3	4	2	2	3	3	4	3.25	2.66667	2.66667	2.9	4	2	3	4	4	3	3	2	4	3.66667	2	3
23	1	2	3	4	4	4	5	4	4	4	1	1	5	3	4	4	4	4	4	4	5	4	4	4	5	5	3	5	4	4	5	3	3	4.25	4.33333	4	4.2	2	5	3	3	3	5	3	4	3	2.83333	3	3
24	1	2	2	5	5	5	4	4	4	5	5	4	4	4	5	5	4.33333	4.33333	4.55556	3	5	5	5	5	4	4	5	4	5	3	5	4	4	5	4.33333	4	4.5	4	3	4	4	5	4	5	4	4	4.33333	4	3
25	2	2	4	5	5	5	3	4	4	5	2	4	5	4	4	5	4.33333	4.33333	4.55556	3	5	5	5	5	4	4	4	2	5	3	5	4	5	5	4	4	4.4	4	4	4	4	5	4	4	5	5	4.33333	3	2
26	2	2	3	4	5	4	3	5	4	4	1	5	5	5	5	4.33333	4.33333	5	4.55556	4	5	4	3	4	4	2	2	3	3	4	4	5	4	4	2.66667	4.33333	3.7	4	4	5	3	4	5	3	3	3	3.66667	4	5
27	2	2	3	3	3	4	4	2	2	2	2	5	3	4	3	3.33333	2	3.33333	2.88889	3	3	4	3	3	2	2	2	1	3	1	1	3	3	3.25	2	1.66667	2.4	2	4	3	1	3	4	2	3	1	2	4	5
28	1	2	4	4	3	3	5	5	4	4	5	5	4	4	5	3.33333	4.33333	4.33333	4	3	2	4	3	4	4	4	5	4	3	3	2	1	1	3.25	4.33333	2	3.2	4	3	3	4	3	3	3	3	4	3.5	4	4
29	1	2	2	4	5	4	3	5	4	4	5	5	4	5	4	4.33333	4.33333	4.33333	4.33333	4	3	3	2	3	4	5	3	4	4	3	4	2	3	2.75	4	3	3.2	4	3	5	3	5	3	3	3	5	4.16667	3	4
30	1	2	1	3	3	3	5	4	3	5	5	4	3	2	2	3	4	2.33333	3.11111	2	2	3	3	2	3	2	2	3	2	2	2	1	4	2.5	2.33333	1.66667	2.2	2	3	2	2	1	4	2	3	2	1.83333	3	3
31	2	2	3	5	5	4	5	4	4	5	5	4	4	5	4	4.66667	4.33333	4.33333	4.44444	2	4	5	5	5	4	4	4	5	5	4	4	4	4	4.75	4	4	4.3	4	3	5	4	4	3	5	3	4	4.33333	3	3
32	1	2	2	4	4	4	5	4	5	5	3	4	4	4	4	4	4.66667	4	4.22222	3	4	4	5	4	3	3	4	2	4	4	4	4	4	4.25	3.33333	4	3.9	2	3	2	1	3	5	3	4	3	2.33333	2	2
33	1	2	4	3	5	3	4	4	4	4	5	5	5	4	4	3.66667	4	4.33333	4	2	3	3	3	4	3	5	3	3	4	3	3	3	3	3.25	3.66667	3	3.3	3	5	4	4	3	4	4	4	3	3.5	5	4
34	2	2	4	5	5	5	5	4	3	4	3	1	4	3	3	5	3.66667	3.33333	4	2	5	5	4	4	4	2	3	3	3	5	4	4	3	4.5	3	4.33333	4	3	4	3	3	5	4	4	5	4	3.66667	3	3
35	1	2	1	3	4	4	3	3	3	4	3	4	3	4	3	3.66667	3.33333	3.33333	3.44444	2	4	3	2	4	3	3	2	5	4	2	2	1	3	3.25	2.66667	1.66667	2.6	3	4	1	1	3	2	2	1	2	2	5	4
36	1	2	4	3	3	4	3	2	3	2	5	3	2	3	2	3.33333	2.33333	2.33333	2.66667	1	3	2	3	3	2	2	1	3	3	2	2	2	5	2.75	1.66667	2	2.2	2	3	3	3	2	1	2	2	2	2.33333	3	5
37	3	2	4	4	3	4	2	4	4	3	4	4	5	5	5	3.66667	3.66667	5	4.11111	4	5	5	5	5	4	5	5	4	4	4	3	5	3	5	4.66667	4	4.6	5	2	4	5	5	5	5	4	5	4.83333	3	3
38	2	2	3	4	4	5	3	5	5	4	5	4	5	5	5	4.33333	4.66667	5	4.66667	2	3	2	2	3	5	4	5	5	5	3	5	4	3	2.5	4.66667	4	3.6	5	4	4	3	4	2	5	2	5	4.33333	5	5
39	3	2	4	4	4	3	5	5	4	5	4	5	4	5	4	3.66667	4.66667	4.33333	4.22222	3	4	3	2	4	3	3	3	3	5	4	5	5	1	3.25	3	4.66667	3.6	4	3	5	4	3	4	5	4	3	4	3	3
40	1	2	1	4	4	4	5	5	5	5	5	2	4	5	5	4	5	4.66667	4.55556	2	5	5	5	4	4	4	4	2	5	4	4	5	5	4.75	4	4.33333	4.4	3	4	4	3	4	5	5	4	2	3.5	4	4
41	2	2	1	5	5	5	4	5	5	3	4	4	4	3	2	5	4.33333	3	4.11111	4	3	2	3	2	4	4	4	5	4	4	5	5	4	2.5	4	4.66667	3.6	3	5	3	2	3	5	4	4	1	2.66667	3	4
42	3	2	4	3	5	5	5	5	4	4	5	2	5	4	5	4.33333	4.33333	4.66667	4.44444	4	4	4	3	5	2	3	2	5	4	3	4	4	3	4	2.33333	3.66667	3.4	3	5	2	2	2	3	4	4	2	2.5	4	5
43	3	2	4	5	4	4	3	5	4	4	4	4	5	4	4	4.33333	4.33333	4.33333	4.33333	5	4	5	4	4	4	4	4	3	4	2	2	1	4	4.25	4	1.66667	3.4	4	4	4	4	4	3	4	3	5	4.16667	4	5
44	1	2	3	4	4	3	5	4	4	4	4	3	4	4	4	3.66667	4	4	3.88889	4	4	4	5	4	2	3	3	4	4	3	3	3	3	4.25	2.66667	3	3.4	4	3	4	5	3	3	5	4	5	4.33333	3	4
45	3	2	3	3	4	3	3	4	3	3	2	2	4	3	3	3.33333	3.33333	3.33333	3.33333	2	2	2	3	4	2	4	3	3	2	2	3	3	4	2.75	3	2.66667	2.8	3	3	2	2	2	3	3	3	1	2.16667	4	4
46	3	2	3	3	5	5	3	5	5	4	2	5	5	5	5	4.33333	4.66667	5	4.66667	4	3	5	3	3	4	4	4	4	3	5	3	5	4	3.5	4	4.33333	3.9	3	4	4	3	5	3	3	4	4	3.66667	4	4
47	2	2	2	5	5	5	5	4	4	5	4	3	5	5	4	5	4.33333	4.66667	4.66667	5	4	5	4	4	5	4	4	3	4	3	5	4	3	4.25	4.33333	4	4.2	3	3	4	4	4	4	4	4	3	3.66667	5	5
48	2	2	4	5	4	5	4	5	4	5	5	4	5	5	5	4.66667	4.66667	5	4.77778	2	2	2	3	3	2	3	2	2	2	2	3	3	4	2.5	2.33333	2.66667	2.5	3	1	3	2	3	2	4	2	3	3	1	1
49	1	1	1	5	4	4	3	4	4	5	4	4	4	5	4	4.33333	4.33333	4.33333	4.33333	4	4	4	5	4	4	4	5	5	4	2	3	3	4	4.25	4.33333	2.66667	3.8	4	3	4	4	4	3	4	4	4	4	4	4
50	2	2	4	4	5	4	3	4	4	5	4	5	4	4	5	4.33333	4.33333	4.33333	4.33333	4	3	3	4	3	4	4	4	5	3	3	3	3	3	3.25	4	3	3.4	5	3	5	4	3	3	4	3	3	4	5	4
51	3	2	2	4	4	5	3	4	5	5	4	4	5	5	5	4.33333	4.66667	5	4.66667	3	4	4	5	4	3	4	3	2	5	3	4	4	4	4.25	3.33333	3.66667	3.8	5	2	5	5	3	3	5	2	2	4.16667	5	5
52	2	2	4	4	3	5	5	5	5	4	5	4	5	4	4	4	4.66667	4.33333	4.33333	4	5	3	4	5	5	5	5	5	4	5	5	4	4	4.25	5	4.66667	4.6	5	3	4	4	3	5	5	5	3	4	5	4
53	2	2	2	3	4	2	3	3	4	4	3	4	4	3	3	3	3.66667	3.33333	3.33333	2	3	2	3	3	3	2	2	3	3	3	4	2	3	2.75	2.33333	3	2.7	2	3	2	1	2	3	2	5	3	2	2	2
54	1	2	3	4	3	5	5	3	4	3	4	4	3	4	3	4	3.33333	3.33333	3.55556	2	2	2	3	3	2	3	2	5	4	3	5	5	4	2.5	2.33333	4.33333	3	3	3	3	1	2	3	2	3	2	2.16667	3	2
55	3	2	2	5	4	4	3	4	5	4	3	3	5	4	5	4.33333	4.33333	4.66667	4.44444	2	3	2	3	2	4	4	5	4	4	3	5	5	4	2.5	4.33333	4.33333	3.6	4	5	4	4	5	1	3	3	5	4.16667	3	4
56	2	2	3	4	4	4	5	4	4	5	4	5	5	4	5	4	4.33333	4.66667	4.33333	4	5	5	4	4	4	5	4	4	5	4	5	5	5	4.5	4.33333	4.66667	4.5	4	3	4	5	5	3	4	2	5	4.5	3	3
57	1	2	3	3	4	3	3	4	3	3	4	5	4	4	4	3.33333	3.33333	4	3.55556	3	3	4	3	3	3	4	4	4	3	3	2	3	4	3.25	3.66667	2.66667	3.2	4	4	3	3	4	4	2	3	4	3.33333	4	4
58	3	2	3	5	4	4	5	4	5	4	4	5	4	4	4	4.33333	4.33333	4	4.22222	3	4	4	2	2	4	3	3	2	4	4	3	3	3	3	3.33333	3.33333	3.2	3	3	2	3	2	3	3	4	3	2.66667	3	3
59	1	2	4	1	1	2	4	3	2	2	2	5	2	1	1	1.33333	2.33333	1.33333	1.66667	2	2	1	1	3	2	1	2	3	1	2	1	2	1	1.75	1.66667	1.66667	1.7	2	3	1	2	2	3	2	5	1	1.66667	4	3
60	1	2	1	5	5	3	3	4	5	5	5	5	5	5	4	4.33333	4.66667	4.66667	4.55556	3	3	2	3	2	2	3	3	4	4	3	3	3	3	2.5	2.66667	3	2.7	3	5	2	2	3	4	2	4	3	2.5	2	3
61	1	2	3	5	5	5	3	3	3	4	4	5	5	5	4	5	3.33333	4.66667	4.33333	3	4	3	4	3	4	4	2	3	2	2	2	3	2	3.5	3.33333	2.33333	3.1	5	2	5	4	5	3	5	2	5	4.83333	2	3
62	3	2	2	4	4	4	5	5	4	5	3	4	5	4	5	4	4.66667	4.66667	4.44444	5	3	3	2	3	4	4	4	5	4	5	4	5	3	2.75	4	4.66667	3.7	4	5	5	5	5	5	5	5	5	4.83333	4	4
63	2	2	3	4	4	4	5	4	4	4	5	5	5	4	4	4	4	4.33333	4.11111	2	3	4	3	4	4	4	3	3	4	3	3	3	3	3.5	3.66667	3	3.4	5	3	4	4	3	4	3	3	3	3.66667	4	4
64	3	2	3	4	3	3	4	5	5	4	4	4	5	3	5	3.33333	4.66667	4.33333	4.11111	5	4	4	3	5	3	2	2	5	5	3	5	5	3	4	2.33333	4.33333	3.6	4	5	5	4	4	5	4	4	4	4.16667	3	3
65	3	1	4	4	4	3	4	4	5	5	5	3	5	4	4	3.66667	4.66667	4.33333	4.22222	3	3	4	4	3	3	4	3	3	2	2	1	2	4	3.5	3.33333	1.66667	2.9	3	3	2	3	2	5	3	4	3	2.66667	4	4
66	1	2	3	5	4	5	4	5	4	5	4	5	5	4	5	4.66667	4.66667	4.66667	4.66667	3	3	3	3	5	5	4	4	4	4	4	4	4	3	3.5	4.33333	4	3.9	4	3	4	4	5	3	5	4	4	4.33333	3	5
67	3	2	4	5	4	5	3	4	4	4	5	5	4	4	5	4.66667	4	4.33333	4.33333	3	4	2	2	3	4	3	2	3	3	3	2	3	4	2.75	3	2.66667	2.8	3	5	3	2	3	5	3	4	3	2.83333	3	3
68	3	2	2	3	3	4	3	5	3	3	4	2	5	3	3	3.33333	3.66667	3.66667	3.55556	5	3	3	2	3	4	4	3	4	2	3	2	3	4	2.75	3.66667	2.66667	3	1	3	3	2	2	3	2	2	1	1.83333	3	3
69	2	2	1	4	4	3	3	3	3	4	4	5	5	4	3	3.66667	3.33333	4	3.66667	5	3	3	2	3	3	4	2	3	3	3	4	4	4	2.75	3	3.66667	3.1	4	3	5	4	5	2	5	1	4	4.5	4	3
70	1	2	3	4	5	4	3	4	4	4	3	3	5	5	4	4.33333	4	4.66667	4.33333	3	5	4	3	4	4	5	5	4	4	5	4	5	4	4	4.66667	4.66667	4.4	5	3	4	5	5	5	5	3	4	4.66667	3	4
71	2	2	2	4	5	5	4	5	5	4	4	5	5	5	4	4.66667	4.66667	4.66667	4.66667	3	4	3	2	4	3	3	3	3	4	3	3	3	3	3.25	3	3	3.1	4	3	4	4	4	2	5	2	4	4.16667	3	2
72	2	2	4	5	5	5	3	4	3	4	5	3	4	5	3	5	3.66667	4	4.22222	5	5	4	4	5	2	3	3	4	4	4	3	4	4	4.5	2.66667	3.66667	3.7	3	4	4	3	3	4	2	4	3	3	5	3
73	2	2	1	5	5	4	4	5	5	4	5	5	5	5	5	4.66667	4.66667	5	4.77778	5	4	3	4	4	4	5	3	5	3	3	5	3	4	3.75	4	3.66667	3.8	4	5	5	4	5	5	5	4	3	4.33333	5	5
74	1	2	4	4	5	5	4	4	4	4	4	4	5	5	5	4.66667	4	5	4.55556	5	4	4	4	4	5	5	3	4	4	5	5	4	3	4	4.33333	4.66667	4.3	3	5	3	2	2	2	4	2	3	2.83333	5	3
75	2	2	2	5	5	4	5	4	4	4	5	4	5	5	4	4.66667	4	4.66667	4.44444	5	4	4	3	5	4	4	3	4	3	3	3	2	4	4	3.66667	2.66667	3.5	3	5	3	4	5	1	4	3	5	4	5	4
76	2	2	2	5	4	4	3	4	4	4	4	4	4	4	5	4.33333	4	4.33333	4.22222	4	2	3	2	3	2	4	3	3	3	3	1	2	4	2.5	3	2	2.5	4	5	4	4	5	5	3	3	5	4.16667	2	2
77	3	2	2	3	3	3	3	3	3	3	4	5	5	3	5	3	3	4.33333	3.44444	2	5	5	5	4	2	2	2	3	5	1	1	1	3	4.75	2	1	2.8	4	3	4	3	4	4	4	2	4	3.83333	2	3
78	1	2	4	3	4	4	4	4	4	4	4	5	5	4	4	3.66667	4	4.33333	4	2	4	4	4	3	4	3	3	3	2	3	3	1	4	3.75	3.33333	2.33333	3.2	3	2	3	4	4	4	3	2	3	3.33333	4	3
79	3	2	3	4	4	5	3	5	5	4	5	4	4	4	5	4.33333	4.66667	4.33333	4.44444	4	4	4	5	4	3	4	3	2	4	3	5	4	3	4.25	3.33333	4	3.9	3	5	4	2	4	3	4	3	4	3.5	5	5
80	2	2	3	4	3	3	3	4	5	3	5	5	5	3	3	3.33333	4	3.66667	3.66667	3	3	3	3	3	3	3	3	3	4	3	4	3	3	3	3	3.33333	3.1	4	3	5	3	4	3	4	2	3	3.83333	4	4
81	3	1	1	4	4	3	4	5	5	5	4	5	5	4	4	3.66667	5	4.33333	4.33333	2	3	3	4	3	4	4	2	3	2	2	3	2	2	3.25	3.33333	2.33333	3	5	3	5	4	4	3	5	2	3	4.33333	3	3
82	3	2	3	4	4	5	3	5	3	5	5	4	4	4	4	4.33333	4.33333	4	4.22222	3	3	3	2	3	3	3	2	4	4	3	3	4	3	2.75	2.66667	3.33333	2.9	3	2	2	2	3	2	2	3	3	2.5	2	4
83	2	2	2	3	5	5	5	4	4	5	5	4	5	5	4	4.33333	4.33333	4.66667	4.44444	5	4	5	3	4	3	3	3	3	4	3	3	3	3	4	3	3	3.4	4	4	4	4	5	4	5	4	3	4.16667	3	4
84	3	2	4	5	5	5	3	4	4	4	4	4	5	5	5	5	4	5	4.66667	3	3	3	4	5	2	3	3	4	2	3	2	3	4	3.75	2.66667	2.66667	3.1	3	4	3	2	2	5	1	5	3	2.33333	4	2
85	2	1	1	5	5	4	3	5	5	4	4	3	4	5	5	4.66667	4.66667	4.66667	4.66667	3	5	4	4	5	3	2	3	4	2	3	3	2	4	4.5	2.66667	2.66667	3.4	4	4	4	4	4	1	4	2	5	4.16667	1	2
86	3	2	2	3	5	3	5	4	5	4	4	5	5	5	5	3.66667	4.33333	5	4.33333	5	4	4	3	5	5	3	5	3	4	5	5	4	4	4	4.33333	4.66667	4.3	5	3	5	5	3	2	5	3	5	4.66667	4	2
87	1	2	4	4	4	4	5	4	5	5	4	4	4	4	5	4	4.66667	4.33333	4.33333	1	5	4	4	4	4	5	5	5	5	3	1	3	2	4.25	4.66667	2.33333	3.8	3	3	3	3	4	4	4	4	5	3.66667	4	5
88	3	2	4	4	5	5	5	4	4	4	4	5	5	5	5	4.66667	4	5	4.55556	4	4	4	4	5	4	5	4	4	5	5	4	5	1	4.25	4.33333	4.66667	4.4	3	2	4	4	4	3	2	3	2	3.16667	3	4
89	2	2	2	5	5	4	5	4	4	4	5	5	4	5	4	4.66667	4	4.33333	4.33333	2	2	3	2	3	2	3	3	4	3	3	3	2	4	2.5	2.66667	2.66667	2.6	3	2	2	2	2	2	4	3	3	2.66667	2	3
90	1	2	2	4	4	4	4	4	4	2	5	3	3	4	3	4	3.33333	3.33333	3.55556	3	2	4	2	4	4	4	4	4	3	3	3	3	3	3	4	3	3.3	3	3	4	3	5	3	5	5	3	3.83333	4	5
91	3	1	3	4	5	5	4	4	5	4	4	5	5	5	5	4.66667	4.33333	5	4.66667	4	5	4	4	5	4	4	5	3	5	4	5	4	3	4.5	4.33333	4.33333	4.4	4	4	5	3	4	2	4	3	5	4.16667	5	4
92	3	2	2	4	4	4	5	4	4	4	3	3	4	4	4	4	4	4	4	3	4	4	4	5	4	5	4	3	4	3	3	5	2	4.25	4.33333	3.66667	4.1	5	3	4	5	4	2	5	2	5	4.66667	3	3
93	3	1	4	5	4	4	4	4	4	5	4	5	3	4	2	4.33333	4.33333	3	3.88889	2	3	3	2	2	2	2	2	2	2	2	3	2	3	2.5	2	2.33333	2.3	2	3	1	3	3	4	4	4	2	2.5	4	4
94	3	2	1	3	4	3	3	4	4	3	4	5	5	4	5	3.33333	3.66667	4.66667	3.88889	3	3	3	3	3	4	3	3	2	3	3	3	2	4	3	3.33333	2.66667	3	3	3	3	1	3	3	4	2	3	2.83333	3	5
95	2	2	2	4	3	4	3	4	4	4	3	5	4	3	4	3.66667	4	3.66667	3.77778	2	5	5	5	4	4	4	4	4	4	2	3	2	4	4.75	4	2.33333	3.8	3	4	4	3	3	1	3	3	4	3.33333	5	4
96	3	2	1	3	5	5	4	5	4	5	5	4	4	5	5	4.33333	4.66667	4.66667	4.55556	2	5	4	5	5	5	5	5	3	4	4	5	5	3	4.75	5	4.66667	4.8	4	5	2	5	5	4	5	4	5	4.33333	2	4
97	2	2	3	4	4	4	5	4	4	4	5	5	4	4	4	4	4	4	4	2	3	4	4	3	3	4	4	4	5	2	3	3	4	3.5	3.66667	2.66667	3.3	4	4	2	3	3	3	2	3	4	3	5	5
98	1	2	1	3	4	5	5	5	5	5	4	3	4	4	5	4	5	4.33333	4.44444	2	5	5	5	4	4	4	5	5	5	5	4	5	4	4.75	4.33333	4.66667	4.6	4	2	5	4	4	3	4	4	4	4.16667	2	4
99	2	2	2	4	4	4	5	5	5	4	5	4	5	4	4	4	4.66667	4.33333	4.33333	5	4	4	4	4	4	4	5	5	4	3	3	2	4	4	4.33333	2.66667	3.7	3	4	4	2	3	4	3	4	4	3.16667	4	3
100	1	2	3	5	5	5	3	4	5	5	4	5	5	5	3	5	4.66667	4.33333	4.66667	4	4	4	4	4	3	4	2	3	4	5	3	4	5	4	3	4	3.7	3	4	4	3	4	4	5	4	4	3.83333	3	4
101	2	2	4	5	5	5	5	4	4	4	4	5	5	5	5	5	4	5	4.66667	4	2	3	3	2	5	4	5	3	5	4	5	4	3	2.5	4.66667	4.33333	3.7	4	3	4	4	4	3	5	3	4	4.16667	3	4
102	1	2	1	3	3	4	4	4	3	3	5	5	4	3	5	3.33333	3.33333	4	3.55556	3	4	3	2	2	3	3	2	4	2	3	1	3	3	2.75	2.66667	2.33333	2.6	3	3	2	2	2	4	2	5	2	2.16667	3	4
103	1	2	2	4	4	5	4	5	4	5	4	5	4	4	5	4.33333	4.66667	4.33333	4.44444	2	3	3	4	3	4	4	3	3	5	3	5	3	3	3.25	3.66667	3.66667	3.5	5	5	5	3	5	5	3	3	3	4	4	3
104	2	2	2	4	5	5	3	5	5	4	5	3	4	5	5	4.66667	4.66667	4.66667	4.66667	3	4	4	4	4	3	3	4	5	3	5	4	4	4	4	3.33333	4.33333	3.9	2	4	2	1	2	3	3	3	2	2	4	4
105	1	2	2	3	3	3	3	3	3	3	4	1	2	3	2	3	3	2.33333	2.77778	2	2	2	1	3	2	2	4	4	3	3	1	3	3	2	2.66667	2.33333	2.3	3	3	2	2	2	3	1	3	3	2.16667	3	3
106	1	1	1	2	1	1	4	4	4	4	3	5	3	1	1	1.33333	4	1.66667	2.33333	2	3	3	3	2	2	2	2	2	2	2	2	1	4	2.75	2	1.66667	2.2	1	2	2	1	1	4	3	1	2	1.66667	4	4
107	3	2	4	5	5	5	4	5	4	5	5	5	5	5	5	5	4.66667	5	4.88889	3	4	5	5	5	5	4	5	2	4	5	4	5	3	4.75	4.66667	4.66667	4.7	4	2	5	4	5	4	5	3	4	4.5	3	3
108	3	2	1	3	3	4	5	3	4	3	4	5	5	3	5	3.33333	3.33333	4.33333	3.66667	4	4	4	4	4	3	4	3	2	4	4	3	4	2	4	3.33333	3.66667	3.7	3	3	5	3	3	4	3	3	3	3.33333	3	3
109	2	2	2	4	5	5	4	3	4	3	4	4	4	5	5	4.66667	3.33333	4.66667	4.22222	2	3	3	3	2	3	4	3	4	4	4	5	5	5	2.75	3.33333	4.66667	3.5	3	3	3	4	5	3	4	3	3	3.66667	4	3
110	3	2	4	5	5	4	5	4	4	4	4	5	5	5	5	4.66667	4	5	4.55556	4	5	5	4	4	5	5	4	3	5	4	4	5	4	4.5	4.66667	4.33333	4.5	5	3	4	5	4	4	5	5	5	4.66667	3	3
111	3	2	4	3	2	4	4	3	4	3	4	4	4	2	3	3	3.33333	3	3.11111	3	3	3	3	3	3	3	4	2	4	3	4	4	2	3	3.33333	3.66667	3.3	4	3	3	2	4	3	4	4	3	3.33333	3	3
112	3	1	1	4	4	5	4	4	4	5	5	4	4	4	5	4.33333	4.33333	4.33333	4.33333	4	5	4	5	5	5	4	4	5	5	2	2	3	2	4.75	4.33333	2.33333	3.9	5	4	2	2	4	3	3	3	3	3.16667	5	5
113	3	2	3	4	5	4	4	4	4	4	4	5	4	5	5	4.33333	4	4.66667	4.33333	5	5	5	5	4	3	3	2	3	4	4	5	5	3	4.75	2.66667	4.66667	4.1	4	5	4	3	5	4	4	4	5	4.16667	4	5
114	3	2	2	4	4	4	5	3	4	4	3	4	5	4	5	4	3.66667	4.66667	4.11111	2	4	5	5	5	5	5	4	2	4	4	5	5	2	4.75	4.66667	4.66667	4.7	5	3	5	4	4	4	4	5	5	4.5	3	3
115	2	2	1	4	5	5	4	5	5	5	5	3	5	5	4	4.66667	5	4.66667	4.77778	5	4	4	4	4	5	5	5	4	4	5	5	5	2	4	5	5	4.6	3	3	3	4	4	3	4	4	3	3.5	3	3
116	1	2	3	4	4	4	2	5	5	4	4	3	5	4	5	4	4.66667	4.66667	4.44444	4	4	5	4	5	3	3	2	3	4	5	4	5	3	4.5	2.66667	4.66667	4	5	3	5	4	4	3	5	3	4	4.5	3	2
117	3	2	2	3	3	3	4	5	5	4	5	5	5	3	5	3	4.66667	4.33333	4	3	4	4	5	4	3	2	2	5	3	3	4	4	4	4.25	2.33333	3.66667	3.5	5	4	5	4	4	3	3	3	5	4.33333	5	4
118	1	2	1	4	5	4	4	5	4	4	4	4	5	5	5	4.33333	4.33333	5	4.55556	1	5	5	3	4	4	5	4	5	4	4	4	3	4	4.25	4.33333	3.66667	4.1	5	4	5	5	5	5	5	5	5	5	5	5
119	3	1	3	4	4	4	2	4	4	4	5	5	4	4	5	4	4	4.33333	4.11111	4	4	3	4	4	4	4	4	4	2	2	3	2	4	3.75	4	2.33333	3.4	5	5	2	5	4	3	5	1	4	4.16667	4	5
120	3	2	1	4	5	5	5	4	5	4	4	4	5	5	5	4.66667	4.33333	5	4.66667	4	5	4	4	5	4	4	3	4	5	5	4	4	4	4.5	3.66667	4.33333	4.2	5	4	5	5	4	3	3	2	4	4.33333	3	4
121	3	2	3	5	4	4	4	4	4	4	4	4	4	4	4	4.33333	4	4	4.11111	3	3	2	3	3	3	4	3	5	4	5	4	3	4	2.75	3.33333	4	3.3	3	4	5	3	4	3	4	2	4	3.83333	4	4
122	1	2	1	5	5	5	5	4	5	5	4	5	5	5	5	5	4.66667	5	4.88889	4	5	4	5	5	3	2	3	3	5	5	5	4	2	4.75	2.66667	4.66667	4.1	4	3	5	5	5	5	5	5	4	4.66667	4	4
123	2	2	3	4	5	4	4	4	4	5	5	4	5	5	4	4.33333	4.33333	4.66667	4.44444	3	3	3	2	3	3	4	4	3	3	4	3	2	3	2.75	3.66667	3	3.1	4	3	3	3	3	4	3	3	5	3.5	4	4
124	3	2	2	3	3	5	4	4	5	5	3	3	5	3	5	3.66667	4.66667	4.33333	4.22222	3	3	3	4	3	3	3	4	2	3	3	4	2	3	3.25	3.33333	3	3.2	3	5	5	3	5	3	4	2	5	4.16667	5	4
125	1	2	4	4	3	4	4	4	5	4	4	3	4	3	4	3.66667	4.33333	3.66667	3.88889	3	3	3	3	3	3	3	2	4	4	4	4	3	1	3	2.66667	3.66667	3.1	4	4	5	5	5	4	5	5	5	4.83333	3	4
126	2	2	4	3	3	3	4	2	2	2	3	2	4	3	3	3	2	3.33333	2.77778	3	2	1	2	2	2	2	1	2	2	2	2	2	4	1.75	1.66667	2	1.8	2	4	3	1	1	3	3	4	1	1.83333	3	3
127	2	2	4	5	5	5	4	5	4	5	5	2	4	5	5	5	4.66667	4.66667	4.77778	3	5	5	5	5	4	5	5	4	5	5	5	4	3	5	4.66667	4.66667	4.8	3	5	3	4	4	4	3	5	3	3.33333	5	5
128	1	2	3	4	5	5	5	4	4	4	4	5	5	5	5	4.66667	4	5	4.55556	1	5	5	3	3	5	3	5	4	4	5	4	4	5	4	4.33333	4.33333	4.2	2	4	3	3	3	5	4	5	2	2.83333	4	4
129	2	2	4	4	4	4	2	4	4	4	3	4	5	4	5	4	4	4.66667	4.22222	3	4	4	3	3	4	5	3	4	3	4	2	2	4	3.5	4	2.66667	3.4	4	4	3	4	4	4	4	4	4	3.83333	4	4
130	1	2	2	4	4	4	2	3	3	3	5	4	5	4	4	4	3	4.33333	3.77778	5	4	5	3	4	2	2	2	2	4	3	4	5	5	4	2	4	3.4	4	4	4	5	4	3	4	4	4	4.16667	2	2
131	1	2	2	4	4	4	2	4	4	4	5	5	4	5	4	4	4	4.33333	4.11111	4	4	3	4	3	4	4	2	2	3	4	3	3	3	3.5	3.33333	3.33333	3.4	3	5	5	5	3	3	4	1	4	4	5	4
132	1	2	1	4	4	4	2	4	3	3	4	5	2	1	1	4	3.33333	1.33333	2.88889	1	3	3	2	2	2	3	1	2	3	1	2	3	2	2.5	2	2	2.2	2	3	2	1	2	4	3	3	1	1.83333	2	1
133	3	1	1	5	3	5	4	4	4	4	5	4	4	5	4	4.33333	4	4.33333	4.22222	5	4	5	3	5	3	3	3	3	4	2	3	2	2	4.25	3	2.33333	3.3	5	5	3	4	5	5	3	5	4	4	4	4
134	3	2	2	5	4	4	4	4	4	4	5	4	5	5	3	4.33333	4	4.33333	4.22222	1	3	4	4	3	3	4	1	4	3	2	2	3	3	3.5	2.66667	2.33333	2.9	4	3	4	3	3	3	5	3	2	3.5	4	4
135	1	2	4	4	4	4	2	5	5	4	4	4	5	5	5	4	4.66667	5	4.55556	3	5	4	4	4	5	4	4	4	5	4	5	5	3	4.25	4.33333	4.66667	4.4	3	3	2	3	2	4	2	3	3	2.5	4	3
136	3	2	2	5	5	3	4	4	5	5	3	3	4	5	5	4.33333	4.66667	4.66667	4.55556	3	4	5	4	3	5	3	3	3	4	4	5	4	5	4	3.66667	4.33333	4	5	1	5	3	4	3	5	2	4	4.33333	5	4
137	1	2	2	4	5	3	2	5	4	5	5	4	5	4	4	4	4.66667	4.33333	4.33333	2	4	5	5	5	5	5	4	4	5	3	1	3	3	4.75	4.66667	2.33333	4	5	5	4	4	5	4	3	5	4	4.16667	5	5
138	1	2	2	5	5	5	5	5	4	4	4	4	5	5	5	5	4.33333	5	4.77778	4	4	5	5	3	5	5	4	4	4	3	5	5	2	4.25	4.66667	4.33333	4.4	4	1	4	4	4	3	4	1	5	4.16667	1	2
139	2	2	1	4	4	4	2	5	4	4	3	3	3	4	3	4	4.33333	3.33333	3.88889	3	3	3	3	3	2	3	2	4	3	2	2	2	2	3	2.33333	2	2.5	5	3	3	5	4	3	4	2	2	3.83333	3	3
140	1	2	2	3	2	3	1	4	3	4	3	1	3	2	2	2.66667	3.66667	2.33333	2.88889	5	1	4	3	4	3	2	3	4	2	2	3	1	5	3	2.66667	2	2.6	2	3	2	3	2	3	2	4	3	2.33333	3	3
141	1	2	1	4	4	3	4	3	3	4	5	4	4	5	5	3.66667	3.33333	4.66667	3.88889	3	3	2	3	2	3	2	2	5	4	4	5	4	4	2.5	2.33333	4.33333	3	5	2	5	4	4	3	3	3	3	4	3	4
142	3	2	4	4	4	4	2	1	1	3	5	4	5	4	5	4	1.66667	4.66667	3.44444	3	3	3	2	3	2	3	2	4	3	1	3	2	2	2.75	2.33333	2	2.4	3	3	5	2	4	3	5	3	4	3.83333	3	2
143	1	2	4	4	3	3	3	4	4	4	5	5	4	4	5	3.33333	4	4.33333	3.88889	3	2	2	3	3	5	4	3	4	3	3	2	2	4	2.5	4	2.33333	2.9	3	4	2	2	2	4	3	4	3	2.5	3	4
144	2	2	4	5	5	5	4	4	4	5	5	4	4	5	5	5	4.33333	4.66667	4.66667	3	4	4	3	3	3	3	2	4	3	3	2	3	4	3.5	2.66667	2.66667	3	5	4	5	5	4	3	5	4	5	4.83333	5	5
145	3	2	4	5	4	4	4	5	5	5	4	5	4	5	5	4.33333	5	4.66667	4.66667	3	3	4	4	2	5	3	3	5	5	4	3	5	3	3.25	3.66667	4	3.6	3	4	2	3	3	5	3	4	3	2.83333	4	5
146	1	2	1	4	4	5	4	5	5	5	4	5	5	4	5	4.33333	5	4.66667	4.66667	4	5	4	3	4	4	3	4	4	4	4	4	3	1	4	3.66667	3.66667	3.8	3	4	4	3	3	4	4	4	4	3.5	5	5
147	3	2	3	3	2	3	1	4	4	4	2	2	4	3	3	2.66667	4	3.33333	3.33333	3	1	2	1	3	2	2	3	2	2	3	3	3	3	1.75	2.33333	3	2.3	3	2	3	2	3	3	3	3	2	2.66667	3	3
148	3	2	1	5	3	3	3	5	5	5	4	4	3	3	4	3.66667	5	3.33333	4	2	3	2	2	3	2	4	2	4	2	3	3	2	4	2.5	2.66667	2.66667	2.6	4	4	5	4	4	3	3	5	5	4.16667	2	2
149	1	1	3	3	5	5	4	5	4	4	5	4	4	5	5	4.33333	4.33333	4.66667	4.44444	3	2	3	3	3	4	3	3	2	2	2	3	3	5	2.75	3.33333	2.66667	2.9	2	3	3	2	3	5	3	3	3	2.66667	3	3
150	2	2	1	3	5	5	4	5	5	4	5	4	4	5	5	4.33333	4.66667	4.66667	4.55556	2	4	2	2	2	2	2	3	5	4	3	5	5	3	2.5	2.33333	4.33333	3	4	3	4	4	5	5	3	5	5	4.16667	3	2
151	2	2	3	4	4	5	4	5	5	5	5	5	5	5	4	4.33333	5	4.66667	4.66667	2	5	4	5	5	3	3	2	4	4	4	4	4	5	4.75	2.66667	4	3.9	3	5	3	3	4	3	4	3	4	3.5	4	5
152	1	2	2	4	4	4	2	4	4	4	4	3	3	4	3	4	4	3.33333	3.77778	2	3	3	3	3	3	3	2	4	3	4	4	4	3	3	2.66667	4	3.2	3	4	5	3	3	3	5	2	4	3.83333	4	4
153	3	2	4	5	3	5	4	4	5	5	4	4	5	5	4	4.33333	4.66667	4.66667	4.55556	4	3	3	2	2	4	5	4	4	3	4	5	5	2	2.5	4.33333	4.66667	3.7	4	4	5	4	5	2	4	1	5	4.5	5	5
154	3	2	2	4	5	5	5	5	5	5	3	4	4	5	5	4.66667	5	4.66667	4.77778	1	4	5	3	4	5	5	5	4	4	5	4	5	5	4	5	4.66667	4.5	4	4	4	5	4	3	5	3	4	4.33333	5	4
155	2	2	4	4	4	4	2	3	4	3	4	4	5	4	4	4	3.33333	4.33333	3.88889	4	4	5	3	5	3	3	3	3	4	4	4	4	3	4.25	3	4	3.8	3	2	4	5	3	1	3	2	4	3.66667	3	3
156	1	2	3	4	4	3	4	4	5	5	4	2	5	4	5	3.66667	4.66667	4.66667	4.33333	3	5	5	5	5	3	4	5	4	5	5	3	3	1	5	4	3.66667	4.3	4	4	5	5	5	5	4	5	4	4.5	3	4
157	2	2	2	4	5	3	2	4	4	3	4	5	5	4	4	4	3.66667	4.33333	4	3	3	3	2	3	3	3	2	4	2	3	4	3	3	2.75	2.66667	3.33333	2.9	4	5	4	3	5	2	5	3	4	4.16667	3	4
158	3	2	3	5	5	5	4	4	4	4	4	4	4	3	3	5	4	3.33333	4.11111	3	3	4	2	4	3	3	4	2	4	4	4	3	1	3.25	3.33333	3.66667	3.4	3	3	2	4	3	3	3	3	5	3.33333	3	4
159	3	2	4	4	4	4	2	4	4	4	5	4	4	3	3	4	4	3.33333	3.77778	4	4	4	3	3	3	3	3	3	3	3	4	4	2	3.5	3	3.66667	3.4	3	4	2	3	2	3	3	4	3	2.66667	3	3
160	2	2	4	3	3	3	1	1	1	1	3	2	4	3	3	3	1	3.33333	2.44444	2	3	1	2	3	3	3	1	2	3	1	1	1	2	2.25	2.33333	1	1.9	1	4	2	2	1	4	2	4	2	1.66667	4	4
161	2	1	3	5	4	5	3	4	5	3	5	4	5	4	4	4.66667	4	4.33333	4.33333	4	5	4	5	5	4	3	3	2	5	5	4	5	4	4.75	3.33333	4.66667	4.3	3	5	4	3	4	5	2	5	3	3.16667	3	3
162	2	1	1	4	5	4	4	4	4	4	5	5	4	4	4	4.33333	4	4	4.11111	3	2	3	2	3	2	3	2	3	3	2	3	2	3	2.5	2.33333	2.33333	2.4	3	5	1	2	2	3	2	3	2	2	3	3
163	2	2	3	5	4	4	4	4	4	4	5	5	4	5	4	4.33333	4	4.33333	4.22222	4	3	3	2	3	4	3	3	2	3	3	4	3	3	2.75	3.33333	3.33333	3.1	4	5	3	3	5	3	5	3	5	4.16667	4	5
164	3	2	4	3	3	4	3	3	4	4	4	4	4	3	3	3.33333	3.66667	3.33333	3.44444	4	4	4	4	5	4	3	4	2	3	3	3	3	3	4.25	3.66667	3	3.7	3	4	5	3	4	3	4	3	5	4	4	2
165	2	2	1	4	4	4	2	4	4	4	4	4	5	5	5	4	4	5	4.33333	3	4	4	4	5	5	4	4	4	4	4	5	4	4	4.25	4.33333	4.33333	4.3	5	3	4	4	4	3	4	3	3	4	4	4
166	3	2	4	3	5	5	4	4	5	5	5	1	4	5	5	4.33333	4.66667	4.66667	4.55556	4	5	3	4	4	3	4	2	3	4	4	4	4	4	4	3	4	3.7	2	4	3	3	3	5	3	3	3	2.83333	5	3
167	2	2	2	5	4	3	4	5	4	4	4	5	4	4	4	4	4.33333	4	4.11111	2	5	5	5	4	4	5	4	5	4	3	3	4	3	4.75	4.33333	3.33333	4.2	5	5	5	5	4	5	5	4	4	4.66667	2	3
168	3	2	2	4	3	4	4	4	5	5	5	4	4	5	4	3.66667	4.66667	4.33333	4.22222	5	4	4	4	4	5	5	5	5	5	5	3	5	4	4	5	4.33333	4.4	5	3	4	5	5	3	4	3	4	4.5	4	5
169	3	2	1	5	5	5	4	4	5	4	5	4	4	3	3	5	4.33333	3.33333	4.22222	5	4	3	4	4	4	4	4	5	4	5	3	4	3	3.75	4	4	3.9	2	2	2	1	2	3	3	2	2	2	4	3
170	2	2	4	4	4	3	5	4	2	4	5	5	4	4	4	3.66667	3.33333	4	3.66667	3	3	3	2	4	4	3	1	4	2	1	2	3	3	3	2.66667	2	2.6	3	3	3	3	5	3	3	2	4	3.5	5	4
171	2	1	3	3	2	3	1	4	4	4	2	5	4	2	2	2.66667	4	2.66667	3.11111	2	1	2	2	3	2	2	2	3	2	3	1	3	3	2	2	2.33333	2.1	2	2	2	2	2	2	2	4	2	2	4	4
172	1	2	3	3	3	2	1	3	3	3	4	5	4	2	2	2.66667	3	2.66667	2.77778	4	4	4	5	4	2	3	2	3	3	2	1	1	2	4.25	2.33333	1.33333	2.8	1	2	3	1	1	2	2	3	2	1.66667	4	3
173	1	1	4	3	4	4	4	3	4	3	5	3	4	5	5	3.66667	3.33333	4.66667	3.88889	2	3	4	3	3	2	2	3	5	5	4	4	5	4	3.25	2.33333	4.33333	3.3	3	3	5	3	5	4	3	4	5	4	3	3
174	1	1	4	4	4	5	4	4	5	4	4	4	5	4	4	4.33333	4.33333	4.33333	4.33333	5	4	4	4	3	5	5	4	4	5	5	5	4	4	3.75	4.66667	4.66667	4.3	5	5	4	5	5	4	5	4	5	4.83333	4	4
175	2	2	1	4	3	5	2	4	5	5	4	4	5	5	5	4	4.66667	5	4.55556	2	3	2	2	3	5	4	4	3	5	3	5	5	5	2.5	4.33333	4.33333	3.6	4	3	5	5	3	3	3	3	5	4.16667	4	3
176	3	2	3	3	3	4	3	4	3	3	3	3	4	3	3	3.33333	3.33333	3.33333	3.33333	1	3	2	3	3	3	4	1	4	3	3	3	3	4	2.75	2.66667	3	2.8	2	4	3	3	2	3	2	4	3	2.5	3	4
177	2	1	3	3	3	3	4	5	4	5	4	5	4	3	5	3	4.66667	4	3.88889	4	4	5	4	4	3	3	3	3	4	3	2	3	5	4.25	3	2.66667	3.4	3	4	3	2	2	3	3	3	4	2.83333	4	4
178	1	2	3	5	5	5	4	4	4	3	4	4	5	5	3	5	3.66667	4.33333	4.33333	4	5	5	4	4	4	4	5	4	5	4	5	5	5	4.5	4.33333	4.66667	4.5	2	3	3	3	3	4	2	2	3	2.66667	1	2
179	1	2	2	4	4	4	2	4	5	5	4	4	5	5	5	4	4.66667	5	4.55556	2	2	3	3	4	4	4	1	3	2	2	2	1	1	3	3	1.66667	2.6	3	3	1	3	2	3	2	3	2	2.16667	1	2
180	1	2	3	4	3	4	3	5	5	5	5	3	4	5	5	3.66667	5	4.66667	4.44444	4	3	4	4	4	4	4	3	5	3	3	3	3	4	3.75	3.66667	3	3.5	5	4	3	5	4	4	3	3	2	3.66667	5	4
181	3	2	2	3	4	4	5	4	4	5	4	5	5	5	5	3.66667	4.33333	5	4.33333	5	5	4	4	3	4	5	4	4	5	5	5	4	4	4	4.33333	4.66667	4.3	5	3	4	3	4	3	3	4	4	3.83333	5	5
182	3	2	2	4	3	4	4	4	4	4	5	3	4	4	4	3.66667	4	4	3.88889	4	3	4	3	2	3	2	2	5	2	3	4	4	2	3	2.33333	3.66667	3	3	3	4	2	3	5	4	3	4	3.33333	4	4
183	3	2	3	3	3	3	5	3	4	4	4	5	3	4	4	3	3.66667	3.66667	3.44444	2	2	2	3	3	2	2	2	2	2	2	3	3	5	2.5	2	2.66667	2.4	2	3	3	1	2	3	3	3	2	2.16667	3	3
184	1	2	3	4	5	4	4	4	4	4	5	3	4	4	4	4.33333	4	4	4.11111	2	3	3	3	4	3	4	2	3	4	4	2	2	5	3.25	3	2.66667	3	3	3	3	2	3	3	2	3	2	2.5	2	3
185	3	2	3	5	5	3	4	4	4	3	3	5	5	5	3	4.33333	3.66667	4.33333	4.11111	4	4	5	4	5	5	5	5	5	5	4	4	4	4	4.5	5	4	4.5	5	2	5	4	4	3	3	3	5	4.33333	4	4
186	2	2	4	3	4	4	2	3	4	4	4	4	3	4	4	3.66667	3.66667	3.66667	3.66667	1	4	4	5	4	3	3	3	3	4	3	2	2	2	4.25	3	2.33333	3.3	2	1	3	2	3	4	4	5	3	2.83333	1	2
187	2	2	1	4	4	4	2	3	3	3	4	5	5	4	3	4	3	4	3.66667	2	2	2	2	2	2	4	5	4	2	5	4	3	5	2	3.66667	4	3.1	3	3	4	3	4	4	4	4	5	3.83333	3	3
188	1	2	2	4	4	4	5	4	3	3	4	3	3	4	3	4	3.33333	3.33333	3.55556	4	4	4	5	4	2	3	3	4	4	4	4	2	3	4.25	2.66667	3.33333	3.5	3	4	3	2	3	3	3	4	3	2.83333	4	3
189	1	2	2	3	3	3	3	3	3	3	4	4	4	4	3	3	3	3.66667	3.22222	3	3	3	3	2	3	2	2	2	2	1	2	2	1	2.75	2.33333	1.66667	2.3	3	5	2	1	2	2	3	2	1	2	3	2
190	1	2	4	4	5	5	5	5	5	4	4	4	4	4	4	4.66667	4.66667	4	4.44444	3	5	4	3	4	3	4	3	2	5	4	4	3	2	4	3.33333	3.66667	3.7	3	3	3	3	5	3	3	3	4	3.5	4	3
191	1	2	1	4	3	5	2	4	4	4	4	5	3	5	5	4	4	4.33333	4.11111	3	3	3	2	3	4	3	3	2	3	3	4	3	3	2.75	3.33333	3.33333	3.1	4	3	5	4	4	4	5	3	3	4.16667	4	4
192	1	2	3	4	4	5	4	4	5	5	5	4	5	3	5	4.33333	4.66667	4.33333	4.44444	3	5	5	5	5	4	5	4	4	5	2	1	3	2	5	4.33333	2	3.9	4	3	3	3	3	4	3	4	3	3.16667	3	4
193	2	2	3	5	4	4	2	4	4	4	4	5	5	5	5	4.33333	4	5	4.44444	4	4	5	3	4	3	5	4	4	5	4	3	4	2	4	4	3.66667	3.9	4	5	3	3	3	5	3	4	3	3.16667	4	3
194	2	2	3	5	4	4	4	3	3	3	2	4	4	4	3	4.33333	3	3.66667	3.66667	2	2	3	3	2	3	3	3	3	2	3	3	3	4	2.5	3	3	2.8	4	5	5	5	4	5	4	5	5	4.5	3	3
195	2	2	3	5	4	4	4	3	3	4	5	4	5	5	4	4.33333	3.33333	4.66667	4.11111	3	3	2	3	2	5	5	4	3	3	5	4	4	4	2.5	4.66667	4.33333	3.7	3	4	3	4	4	4	3	4	2	3.16667	4	5
196	1	1	1	5	4	3	2	4	4	3	4	5	2	3	2	4	3.66667	2.33333	3.33333	3	2	2	3	2	3	3	3	3	2	3	1	1	3	2.25	3	1.66667	2.3	2	4	3	2	3	5	2	4	3	2.5	3	4
197	3	1	3	3	3	4	3	3	4	4	4	2	4	3	3	3.33333	3.66667	3.33333	3.44444	2	2	2	3	2	2	3	3	4	2	2	3	2	2	2.25	2.66667	2.33333	2.4	2	4	2	2	2	5	2	4	2	2	2	2
198	1	2	3	5	4	4	4	4	5	4	5	4	4	3	3	4.33333	4.33333	3.33333	4	2	5	5	5	4	2	3	2	5	5	5	5	4	5	4.75	2.33333	4.66667	4	3	3	2	4	3	3	3	2	4	3.16667	3	3
199	2	1	3	3	4	2	3	3	3	5	4	5	4	3	3	3	3.66667	3.33333	3.33333	4	2	2	2	2	1	2	3	4	2	1	3	2	2	2	2	2	2	2	3	3	1	3	4	3	2	1	2.16667	4	5
200	3	2	1	3	5	5	4	3	3	4	4	5	5	5	4	4.33333	3.33333	4.66667	4.11111	2	5	5	5	4	4	4	5	5	5	4	5	5	5	4.75	4.33333	4.66667	4.6	4	3	5	5	4	4	3	3	4	4.16667	2	2
201	3	2	3	5	4	4	2	5	5	5	5	4	5	4	5	4.33333	5	4.66667	4.66667	3	3	4	2	3	3	4	5	5	5	2	4	4	3	3	4	3.33333	3.4	3	3	5	3	5	4	3	3	3	3.66667	5	5
202	1	2	3	5	4	4	4	5	5	5	5	4	5	4	5	4.33333	5	4.66667	4.66667	3	2	4	4	3	5	4	5	3	4	4	5	3	3	3.25	4.66667	4	3.9	4	3	3	2	4	5	3	3	3	3.16667	3	4
203	2	2	4	4	4	5	4	4	4	4	5	5	5	4	4	4.33333	4	4.33333	4.22222	1	3	3	4	4	4	3	4	3	3	3	2	2	3	3.5	3.66667	2.33333	3.2	3	2	1	3	3	3	4	3	2	2.66667	4	3
204	2	2	2	4	5	5	5	4	5	5	4	5	5	5	4	4.66667	4.66667	4.66667	4.66667	4	4	4	4	4	3	4	3	4	4	4	4	5	4	4	3.33333	4.33333	3.9	5	3	3	5	4	4	4	2	5	4.33333	4	2
205	1	2	2	4	3	4	5	4	4	4	4	5	4	5	4	3.66667	4	4.33333	4	2	3	3	2	4	3	3	3	3	3	3	4	3	3	3	3	3.33333	3.1	5	3	5	4	3	3	4	2	3	4	4	3
206	1	2	4	5	5	5	3	4	4	4	3	5	5	3	3	5	4	3.66667	4.22222	3	4	4	4	3	3	2	3	4	4	4	3	5	3	3.75	2.66667	4	3.5	3	2	5	3	3	3	4	3	4	3.66667	3	3
207	1	2	1	4	4	4	2	5	4	4	4	4	5	4	5	4	4.33333	4.66667	4.33333	4	5	4	3	4	4	4	4	4	3	3	3	3	4	4	4	3	3.7	5	3	3	3	5	4	4	3	5	4.16667	5	3
208	1	2	1	4	5	4	4	4	3	4	4	4	5	4	5	4.33333	3.66667	4.66667	4.22222	4	4	5	4	5	4	4	5	5	5	4	4	5	4	4.5	4.33333	4.33333	4.4	4	2	5	4	5	3	4	2	5	4.5	3	3
209	1	2	4	4	4	4	2	4	4	4	5	5	5	5	3	4	4	4.33333	4.11111	4	3	3	3	3	3	4	3	2	4	3	4	3	3	3	3.33333	3.33333	3.2	5	4	5	4	4	3	3	2	3	4	5	2
210	2	1	2	4	4	4	2	3	3	3	5	4	2	2	2	4	3	2	3	2	3	1	2	2	3	2	2	3	2	2	2	1	2	2	2.33333	1.66667	2	2	5	2	2	3	4	3	3	3	2.5	1	2
211	1	2	2	3	4	4	4	3	3	4	4	5	4	4	5	3.66667	3.33333	4.33333	3.77778	3	3	4	2	2	3	2	3	4	2	3	2	3	5	2.75	2.66667	2.66667	2.7	4	5	5	5	5	4	4	3	4	4.5	5	4
212	1	2	4	5	5	5	5	4	4	5	4	3	3	4	4	5	4.33333	3.66667	4.33333	4	4	5	4	4	3	3	5	3	5	4	3	4	2	4.25	3.66667	3.66667	3.9	3	3	2	3	3	4	3	5	3	2.83333	2	3
213	1	1	3	4	5	4	4	3	3	3	4	5	5	5	4	4.33333	3	4.66667	4	2	3	1	3	3	5	4	4	5	3	1	2	2	3	2.5	4.33333	1.66667	2.8	5	3	5	5	4	3	3	2	4	4.33333	3	3
214	1	2	2	5	5	4	5	4	4	5	4	4	5	5	5	4.66667	4.33333	5	4.66667	4	3	2	2	3	5	4	5	4	3	5	5	4	5	2.5	4.66667	4.66667	3.8	5	4	5	5	4	3	5	3	4	4.66667	5	4
215	1	2	2	5	5	5	4	4	5	5	4	5	5	5	4	5	4.66667	4.66667	4.77778	3	4	4	4	5	4	4	3	3	3	3	4	3	3	4.25	3.66667	3.33333	3.8	4	4	4	5	4	3	4	2	4	4.16667	3	3
216	3	1	2	4	5	4	4	4	4	4	5	5	3	4	4	4.33333	4	3.66667	4	3	3	2	3	3	4	4	4	5	4	3	4	4	2	2.75	4	3.66667	3.4	3	2	3	5	3	3	5	2	4	3.83333	2	4
217	2	2	4	5	4	4	4	4	4	4	5	5	5	4	4	4.33333	4	4.33333	4.22222	3	3	2	3	3	3	4	4	4	3	4	4	4	4	2.75	3.66667	4	3.4	4	5	4	3	4	4	4	5	4	3.83333	3	2
218	2	2	4	5	4	4	4	4	3	3	5	5	5	5	4	4.33333	3.33333	4.66667	4.11111	5	3	2	2	3	4	4	3	5	4	5	3	5	3	2.5	3.66667	4.33333	3.4	4	5	5	3	3	5	3	4	4	3.66667	3	3
219	1	2	4	4	5	4	4	4	4	5	5	4	4	4	5	4.33333	4.33333	4.33333	4.33333	5	5	3	4	4	4	4	5	5	5	5	3	2	3	4	4.33333	3.33333	3.9	3	4	5	4	5	4	3	4	5	4.16667	2	2
220	2	2	1	4	3	3	4	4	4	5	5	4	4	4	5	3.33333	4.33333	4.33333	4	3	3	2	3	3	3	3	3	3	5	3	5	4	5	2.75	3	4	3.2	4	3	5	4	4	3	4	3	4	4.16667	3	4
221	3	2	4	3	4	4	2	4	4	2	3	3	3	4	3	3.66667	3.33333	3.33333	3.44444	2	4	3	3	3	4	4	4	3	4	3	3	4	3	3.25	4	3.33333	3.5	3	4	3	2	3	3	3	5	3	2.83333	5	4
222	3	2	3	5	4	3	2	4	4	4	3	3	4	3	4	4	4	3.66667	3.88889	4	4	4	4	5	3	3	3	3	4	4	4	3	2	4.25	3	3.66667	3.7	3	4	2	2	3	5	4	5	4	3	5	2
223	3	2	3	5	5	5	4	4	5	4	5	4	4	4	5	5	4.33333	4.33333	4.55556	5	5	5	5	5	4	5	4	3	5	4	3	5	4	5	4.33333	4	4.5	3	3	2	2	3	5	3	4	3	2.66667	4	4
224	3	1	1	4	4	4	2	5	4	5	4	4	5	5	4	4	4.66667	4.66667	4.44444	3	3	4	4	5	3	3	3	3	5	5	4	5	5	4	3	4.66667	3.9	3	5	3	2	2	3	3	1	1	2.33333	5	4
225	1	2	3	3	5	5	4	5	5	3	5	4	4	5	4	4.33333	4.33333	4.33333	4.33333	2	5	4	5	5	3	4	5	5	4	4	4	4	4	4.75	4	4	4.3	3	2	4	5	5	2	5	2	3	4.16667	3	3
226	3	2	2	4	5	4	4	4	4	4	4	4	5	4	5	4.33333	4	4.66667	4.33333	2	4	5	5	5	5	5	4	2	4	5	5	3	4	4.75	4.66667	4.33333	4.6	3	3	2	3	3	5	3	5	3	2.83333	3	3
227	1	2	2	4	4	5	4	5	5	5	5	3	4	4	5	4.33333	5	4.33333	4.55556	3	3	4	3	3	3	5	4	5	4	4	3	4	2	3.25	4	3.66667	3.6	4	3	4	3	5	3	3	4	3	3.66667	3	4
228	1	2	2	5	5	5	4	4	3	4	4	4	4	4	5	5	3.66667	4.33333	4.33333	3	5	5	5	5	4	5	5	4	5	4	4	5	4	5	4.66667	4.33333	4.7	5	2	5	3	5	4	5	5	3	4.33333	3	2
229	2	2	2	4	5	4	4	4	4	5	4	5	4	5	5	4.33333	4.33333	4.66667	4.44444	1	4	4	4	4	3	4	5	3	5	4	5	4	5	4	4	4.33333	4.1	5	2	5	4	4	3	4	2	4	4.33333	4	4
230	2	2	2	4	5	4	4	4	4	4	5	4	4	4	5	4.33333	4	4.33333	4.22222	2	5	5	5	4	5	4	4	4	5	3	1	3	1	4.75	4.33333	2.33333	3.9	5	4	4	3	4	4	4	5	3	3.83333	5	3
231	3	2	3	4	2	4	3	5	4	4	4	4	5	5	3	3.33333	4.33333	4.33333	4	4	4	4	4	5	3	2	3	4	3	2	3	3	5	4.25	2.66667	2.66667	3.3	4	3	5	4	3	5	5	5	4	4.16667	3	3
232	2	2	4	5	4	4	4	4	5	5	4	5	4	5	5	4.33333	4.66667	4.66667	4.55556	2	5	5	5	5	3	3	3	3	5	4	4	4	4	5	3	4	4.1	5	4	5	4	4	4	4	3	4	4.33333	4	5
233	3	2	4	3	3	3	2	5	4	4	3	4	3	4	3	3	4.33333	3.33333	3.55556	2	3	3	4	4	3	4	2	3	2	2	3	3	5	3.5	3	2.66667	3.1	2	5	2	2	4	2	3	3	3	2.66667	3	3
234	2	1	2	4	4	5	4	4	4	4	3	4	5	5	5	4.33333	4	5	4.44444	3	3	5	5	4	5	4	5	3	5	4	4	5	4	4.25	4.66667	4.33333	4.4	4	4	4	5	5	4	5	5	5	4.66667	3	3
235	3	2	2	4	4	4	2	4	4	4	4	5	5	4	4	4	4	4.33333	4.11111	2	3	2	2	3	3	5	5	4	4	5	4	5	5	2.5	4.33333	4.66667	3.7	4	2	5	4	5	4	3	4	5	4.33333	5	5
236	1	2	2	5	3	5	4	3	5	5	2	5	4	5	5	4.33333	4.33333	4.66667	4.44444	2	5	5	5	4	4	4	5	2	5	4	4	4	4	4.75	4.33333	4	4.4	4	4	4	5	5	4	3	2	5	4.33333	4	3
237	2	2	2	4	5	4	4	3	5	5	4	5	5	5	4	4.33333	4.33333	4.66667	4.44444	4	4	4	3	5	3	2	3	3	4	5	5	4	5	4	2.66667	4.66667	3.8	4	4	4	5	5	5	4	5	5	4.5	3	4
238	2	2	3	4	4	4	2	5	5	4	5	4	4	4	5	4	4.66667	4.33333	4.33333	2	5	5	5	4	5	5	5	5	4	5	5	4	3	4.75	5	4.66667	4.8	4	4	4	5	4	4	5	5	4	4.33333	5	4
239	3	2	2	4	4	4	2	4	4	4	4	5	5	4	4	4	4	4.33333	4.11111	2	5	4	5	5	4	5	4	4	4	4	4	5	5	4.75	4.33333	4.33333	4.5	3	4	3	3	2	4	3	4	2	2.66667	3	4
240	2	1	2	4	3	4	3	4	4	4	4	5	4	5	4	3.66667	4	4.33333	4	4	3	3	2	3	3	3	3	3	3	4	4	3	2	2.75	3	3.66667	3.1	3	3	3	2	3	3	3	2	3	2.83333	5	5
241	2	2	1	3	4	2	3	3	3	4	3	4	5	4	4	3	3.33333	4.33333	3.55556	3	3	3	3	3	2	3	1	3	3	3	1	3	3	3	2	2.33333	2.5	3	3	3	2	3	3	3	3	2	2.66667	4	2
242	1	2	1	4	4	4	2	4	4	3	4	5	4	4	3	4	3.66667	3.66667	3.77778	2	4	4	4	5	3	4	2	3	4	3	3	2	5	4.25	3	2.66667	3.4	3	3	5	5	5	3	3	4	5	4.33333	5	3
243	3	2	2	4	4	4	4	4	4	4	4	5	5	4	4	4	4	4.33333	4.11111	2	3	4	4	3	3	3	3	3	4	4	3	4	2	3.5	3	3.66667	3.4	4	3	3	5	5	1	3	2	3	3.83333	5	4
244	3	2	1	4	4	3	4	4	4	4	5	5	4	4	5	3.66667	4	4.33333	4	4	3	3	3	3	3	3	3	3	3	3	4	3	3	3	3	3.33333	3.1	4	5	5	3	5	4	4	4	4	4.16667	5	4
245	2	2	2	3	4	4	3	5	4	4	4	4	4	5	5	3.66667	4.33333	4.66667	4.22222	5	5	3	4	5	5	5	3	4	5	2	2	2	2	4.25	4.33333	2	3.6	3	4	2	2	3	4	3	5	3	2.66667	4	4
246	2	2	4	4	5	5	4	2	2	3	2	4	3	3	2	4.66667	2.33333	2.66667	3.22222	2	3	2	3	3	4	2	1	5	2	2	2	3	2	2.75	2.33333	2.33333	2.5	3	3	2	2	2	4	4	2	2	2.5	2	3
247	2	2	1	3	3	4	5	3	3	3	5	4	5	4	4	3.33333	3	4.33333	3.55556	5	5	4	4	4	3	2	3	4	4	3	2	4	4	4.25	2.66667	3	3.4	4	3	4	3	5	3	3	4	2	3.5	3	3
248	2	2	3	5	3	5	4	4	4	2	5	4	4	4	5	4.33333	3.33333	4.33333	4	4	4	5	5	5	3	5	4	4	3	5	3	3	2	4.75	4	3.66667	4.2	4	2	4	4	4	4	4	5	3	3.83333	3	3
249	2	2	4	4	3	4	3	3	3	4	5	5	3	4	4	3.66667	3.33333	3.66667	3.55556	4	4	4	5	4	3	4	3	3	4	3	3	2	5	4.25	3.33333	2.66667	3.5	3	4	4	4	4	3	3	3	2	3.33333	4	5
250	1	1	1	4	3	4	4	3	4	3	5	5	5	3	5	3.66667	3.33333	4.33333	3.77778	2	3	3	2	4	3	4	4	3	3	3	3	2	5	3	3.66667	2.66667	3.1	2	5	4	2	4	2	4	1	5	3.5	4	5
251	3	2	2	4	4	5	4	4	5	5	4	5	5	5	4	4.33333	4.66667	4.66667	4.55556	3	3	3	4	3	3	4	5	4	4	4	4	5	5	3.25	4	4.33333	3.8	3	5	5	4	5	2	5	1	4	4.33333	5	5
252	2	2	2	4	4	4	3	4	4	4	4	4	4	4	5	4	4	4.33333	4.11111	4	3	5	4	5	5	5	4	4	2	3	3	3	4	4.25	4.66667	3	4	4	3	4	4	4	3	3	3	5	4	3	3
253	3	2	3	4	4	4	3	4	4	4	4	4	4	4	3	4	4	3.66667	3.88889	2	3	4	2	3	4	5	3	4	4	3	4	3	3	3	4	3.33333	3.4	5	3	5	3	4	3	3	4	3	3.83333	4	5
254	1	2	3	5	4	5	5	3	3	5	4	4	5	4	5	4.66667	3.66667	4.66667	4.33333	4	3	3	4	5	4	4	3	3	3	4	5	3	4	3.75	3.66667	4	3.8	4	3	4	3	4	4	4	4	3	3.66667	4	5
255	1	2	1	3	4	3	3	4	4	4	4	4	4	4	5	3.33333	4	4.33333	3.88889	2	4	5	4	4	4	3	3	2	4	3	3	3	4	4.25	3.33333	3	3.6	5	3	4	4	3	4	4	4	3	3.83333	4	3
256	1	1	2	4	4	3	4	3	4	4	4	3	4	4	3	3.66667	3.66667	3.66667	3.66667	3	4	3	3	3	4	3	3	3	4	3	2	2	2	3.25	3.33333	2.33333	3	3	3	2	3	3	2	3	4	2	2.66667	2	3
257	2	2	1	3	4	4	3	4	4	4	5	5	4	5	4	3.66667	4	4.33333	4	4	2	3	3	3	3	3	4	2	3	4	2	4	3	2.75	3.33333	3.33333	3.1	3	4	3	2	3	3	2	3	2	2.5	3	3
258	3	2	3	4	4	4	4	5	4	5	5	4	5	4	4	4	4.66667	4.33333	4.33333	3	4	2	2	4	4	4	5	4	3	3	4	4	2	3	4.33333	3.66667	3.6	3	4	4	4	4	4	3	4	4	3.66667	4	5
259	2	1	3	4	4	4	4	4	4	5	4	3	3	4	3	4	4.33333	3.33333	3.88889	2	3	2	3	2	3	2	3	4	5	5	4	3	5	2.5	2.66667	4	3	3	4	2	3	2	4	4	4	3	2.83333	4	4
260	1	2	2	4	3	3	3	4	4	5	3	4	5	5	4	3.33333	4.33333	4.66667	4.11111	1	3	5	5	4	5	4	4	3	5	4	4	5	4	4.25	4.33333	4.33333	4.3	4	5	4	4	4	4	4	3	5	4.16667	1	2
261	1	2	4	5	4	4	4	5	4	5	3	4	5	5	5	4.33333	4.66667	5	4.66667	3	2	3	3	3	4	5	4	5	4	5	4	5	4	2.75	4.33333	4.66667	3.8	5	3	5	4	5	3	5	2	5	4.83333	4	4
262	2	2	2	4	4	4	3	4	3	4	5	4	5	3	5	4	3.66667	4.33333	4	5	4	4	3	5	3	2	3	3	5	5	5	3	4	4	2.66667	4.33333	3.7	3	5	5	3	5	3	4	5	4	4	5	4
263	2	2	4	3	3	3	4	4	3	3	4	4	4	3	3	3	3.33333	3.33333	3.22222	4	4	4	5	4	3	4	4	3	4	3	3	3	4	4.25	3.66667	3	3.7	4	3	3	3	5	4	3	4	3	3.5	4	4
264	3	2	2	5	4	4	4	3	4	4	4	5	4	4	5	4.33333	3.66667	4.33333	4.11111	4	3	4	3	4	4	4	2	2	4	3	3	3	4	3.5	3.33333	3	3.3	3	3	5	4	4	4	4	3	4	4	5	5
265	3	2	1	4	4	5	4	4	4	5	5	1	4	4	5	4.33333	4.33333	4.33333	4.33333	3	3	5	3	5	4	3	3	3	4	3	2	3	5	4	3.33333	2.66667	3.4	4	4	4	3	5	4	3	3	3	3.66667	3	4
266	2	2	4	4	4	4	4	4	2	5	5	5	5	4	4	4	3.66667	4.33333	4	3	3	3	3	4	4	4	4	3	3	3	2	2	3	3.25	4	2.33333	3.2	3	5	4	3	4	4	3	3	3	3.33333	3	5
267	2	1	1	4	3	3	3	4	4	4	5	5	4	4	5	3.33333	4	4.33333	3.88889	2	3	3	2	4	3	3	2	4	4	2	3	3	5	3	2.66667	2.66667	2.8	3	3	2	2	3	3	3	3	3	2.66667	4	4
268	2	2	3	4	4	5	4	4	4	4	5	5	5	4	4	4.33333	4	4.33333	4.22222	3	3	2	2	4	3	4	3	2	4	3	4	3	3	2.75	3.33333	3.33333	3.1	5	3	5	5	4	3	4	4	4	4.5	3	4
269	1	2	2	4	5	4	4	4	4	4	4	4	4	5	4	4.33333	4	4.33333	4.22222	3	2	2	3	3	5	5	5	5	3	5	5	4	5	2.5	5	4.66667	3.9	4	4	5	5	4	4	4	4	4	4.33333	5	5
270	2	2	3	5	4	4	4	4	5	5	5	4	4	5	4	4.33333	4.66667	4.33333	4.44444	3	3	3	2	2	3	3	3	3	4	3	2	2	2	2.5	3	2.33333	2.6	5	3	5	4	5	3	4	5	3	4.33333	2	3
271	3	2	4	5	5	2	4	4	3	4	4	4	5	5	5	4	3.66667	5	4.22222	2	5	5	5	5	5	4	4	4	5	5	5	4	4	5	4.33333	4.66667	4.7	5	3	5	5	5	3	5	4	4	4.83333	2	2
272	1	1	1	3	5	3	3	4	5	3	5	4	4	5	4	3.66667	4	4.33333	4	4	3	2	2	3	3	3	3	3	3	2	2	2	3	2.5	3	2	2.5	2	4	3	2	2	3	3	4	3	2.5	2	4
273	3	2	3	4	4	4	3	4	4	4	3	3	4	3	3	4	4	3.33333	3.77778	4	4	3	2	2	2	3	2	5	2	3	3	2	5	2.75	2.33333	2.66667	2.6	2	4	3	2	2	3	2	3	3	2.33333	4	4
274	1	2	2	3	4	4	2	5	5	4	5	5	4	5	5	3.66667	4.66667	4.66667	4.33333	3	4	3	4	4	3	3	3	3	3	2	3	3	5	3.75	3	2.66667	3.2	4	3	5	3	5	2	5	3	3	4.16667	3	3
275	2	2	2	5	4	5	4	4	4	4	5	4	4	4	5	4.66667	4	4.33333	4.33333	3	4	4	4	3	3	3	3	3	3	3	3	4	3	3.75	3	3.33333	3.4	4	3	4	3	3	3	5	3	3	3.66667	3	3
276	1	2	1	5	4	4	4	5	4	4	5	5	4	3	4	4.33333	4.33333	3.66667	4.11111	4	4	5	4	4	4	3	3	2	4	3	4	4	2	4.25	3.33333	3.66667	3.8	3	3	4	3	3	3	2	3	3	3	3	3
277	2	2	4	5	4	5	4	4	4	4	3	5	4	4	4	4.66667	4	4	4.22222	3	3	5	4	3	3	4	3	2	4	3	3	3	4	3.75	3.33333	3	3.4	3	3	5	4	5	4	4	3	3	4	3	3
278	1	2	4	3	5	3	4	4	4	5	4	5	4	4	4	3.66667	4.33333	4	4	3	2	2	3	3	4	4	3	4	3	3	3	3	4	2.5	3.66667	3	3	3	4	3	3	3	4	2	4	1	2.5	3	3
279	2	2	1	3	3	2	1	4	3	3	3	2	4	3	3	2.66667	3.33333	3.33333	3.11111	3	2	2	3	3	3	2	2	2	3	2	3	3	3	2.5	2.33333	2.66667	2.5	2	3	3	2	3	5	2	4	3	2.5	2	3
280	3	2	4	4	4	5	4	5	4	5	3	4	4	5	5	4.33333	4.66667	4.66667	4.55556	5	2	2	3	3	5	5	4	4	4	4	4	5	5	2.5	4.66667	4.33333	3.7	5	5	5	4	4	1	4	3	4	4.33333	5	5
281	3	2	1	4	3	4	3	3	4	3	3	2	4	3	3	3.66667	3.33333	3.33333	3.44444	3	2	3	3	3	4	4	4	4	2	4	3	4	2	2.75	4	3.66667	3.4	3	4	4	4	3	2	2	4	2	3	3	3
282	3	2	4	4	5	3	5	4	4	5	4	3	5	4	4	4	4.33333	4.33333	4.22222	2	3	3	3	3	3	2	3	4	3	2	3	3	2	3	2.66667	2.66667	2.8	3	3	2	2	3	2	3	2	3	2.66667	4	3
283	3	1	3	4	4	4	4	4	4	4	3	4	4	3	4	4	4	3.66667	3.88889	4	3	3	3	3	3	4	4	4	3	4	3	4	2	3	3.66667	3.66667	3.4	4	4	4	4	4	3	4	3	3	3.83333	5	4
284	2	1	2	4	5	4	4	4	4	4	5	3	4	5	4	4.33333	4	4.33333	4.22222	5	4	4	4	4	5	4	4	4	4	5	4	4	5	4	4.33333	4.33333	4.2	5	5	4	5	5	3	3	5	2	4	5	5
285	3	2	1	4	4	4	4	5	4	5	5	4	5	4	4	4	4.66667	4.33333	4.33333	3	4	3	3	3	4	5	4	4	3	4	3	3	3	3.25	4.33333	3.33333	3.6	4	5	3	4	4	3	3	1	4	3.66667	5	5
286	2	1	4	4	5	4	4	5	4	5	5	4	4	4	4	4.33333	4.66667	4	4.33333	5	4	4	4	4	4	4	3	4	4	3	3	3	4	4	3.66667	3	3.6	4	5	4	4	3	3	4	3	2	3.5	4	4
287	1	2	1	3	3	3	4	3	3	4	3	3	4	5	5	3	3.33333	4.66667	3.66667	3	4	3	3	3	2	3	2	4	3	2	3	3	2	3.25	2.33333	2.66667	2.8	5	4	4	5	5	4	5	3	4	4.66667	3	4
288	1	2	3	5	5	5	5	4	5	5	5	4	3	3	3	5	4.66667	3	4.22222	5	5	5	5	5	5	5	5	3	3	2	3	3	2	5	5	2.66667	4.3	5	5	3	4	5	5	4	5	4	4.16667	5	4
289	1	2	1	4	3	4	4	3	4	3	5	3	5	5	3	3.66667	3.33333	4.33333	3.77778	1	3	4	4	3	3	3	3	3	4	2	4	3	4	3.5	3	3	3.2	3	5	3	3	2	3	3	1	3	2.83333	4	4
290	3	2	4	1	2	1	5	4	4	3	2	5	4	3	3	1.33333	3.66667	3.33333	2.77778	5	3	3	2	3	3	2	3	4	3	2	2	2	2	2.75	2.66667	2	2.5	2	4	1	2	2	3	3	3	2	2	3	2
291	3	2	4	4	4	3	5	3	4	3	3	4	4	3	3	3.66667	3.33333	3.33333	3.44444	5	2	3	2	4	3	2	2	3	2	2	2	1	3	2.75	2.33333	1.66667	2.3	3	5	1	2	2	5	3	5	2	2.16667	4	4
292	2	2	2	5	5	4	5	2	2	3	3	5	5	5	4	4.66667	2.33333	4.66667	3.88889	4	3	2	2	3	4	4	3	3	4	3	3	2	3	2.5	3.66667	2.66667	2.9	4	4	4	5	4	3	4	4	4	4.16667	4	3
293	2	2	1	5	4	4	4	5	5	5	4	4	5	4	5	4.33333	5	4.66667	4.66667	1	4	4	5	4	4	4	3	4	5	4	4	5	4	4.25	3.66667	4.33333	4.1	4	5	4	4	5	5	5	4	4	4.33333	4	4
294	2	2	2	5	5	5	4	3	3	4	5	5	4	4	4	5	3.33333	4	4.11111	4	4	3	3	2	4	4	2	2	3	3	4	2	4	3	3.33333	3	3.1	4	3	4	3	5	4	5	2	5	4.33333	4	3
295	2	2	1	4	5	5	4	4	4	4	4	4	4	4	4	4.66667	4	4	4.22222	2	3	4	5	5	3	3	2	4	4	3	2	2	3	4.25	2.66667	2.33333	3.2	3	4	3	3	2	4	3	4	3	2.83333	5	4
296	3	2	1	4	3	3	4	4	5	5	5	4	4	4	5	3.33333	4.66667	4.33333	4.11111	2	4	5	5	5	2	3	2	3	5	3	4	2	4	4.75	2.33333	3	3.5	5	4	4	5	4	3	3	2	4	4.16667	3	3
297	2	2	3	4	4	5	4	4	3	3	5	5	4	4	4	4.33333	3.33333	4	3.88889	1	3	2	2	3	2	3	2	3	2	2	2	1	2	2.5	2.33333	1.66667	2.2	3	3	4	3	3	3	4	4	4	3.5	2	3
298	3	2	3	5	5	5	5	3	4	3	3	3	3	3	3	5	3.33333	3	3.77778	3	4	4	4	4	4	4	3	4	3	4	3	2	4	4	3.66667	3	3.6	3	3	3	3	5	3	4	5	4	3.66667	4	3
299	1	2	2	5	5	3	4	4	5	5	5	5	5	4	4	4.33333	4.66667	4.33333	4.44444	2	4	5	3	4	2	2	3	5	4	4	4	5	4	4	2.33333	4.33333	3.6	4	4	4	5	5	4	3	3	4	4.16667	2	2
300	1	2	3	2	1	1	5	3	3	1	4	4	2	3	2	1.33333	2.33333	2.33333	2	3	2	2	1	2	3	2	2	2	1	3	1	2	3	1.75	2.33333	2	2	2	2	1	1	2	3	2	3	3	1.83333	2	2
301	2	2	3	5	5	4	4	3	3	3	4	4	5	5	3	4.66667	3	4.33333	4	3	3	2	2	3	3	3	2	4	3	3	3	4	3	2.5	2.66667	3.33333	2.8	4	3	5	3	5	5	5	3	4	4.33333	2	3
302	1	2	1	2	2	2	5	5	4	4	4	5	4	4	4	2	4.33333	4	3.44444	3	3	3	3	2	2	3	2	5	4	5	3	3	2	2.75	2.33333	3.66667	2.9	2	3	3	3	3	5	4	5	3	3	3	2
303	1	2	4	4	5	4	4	4	4	5	5	3	5	5	3	4.33333	4.33333	4.33333	4.33333	1	3	4	3	3	3	4	3	2	3	3	4	2	4	3.25	3.33333	3	3.2	4	3	4	4	3	3	3	3	4	3.66667	3	4
304	2	2	1	5	4	4	4	5	4	4	4	5	5	5	4	4.33333	4.33333	4.66667	4.44444	4	4	5	4	5	3	4	5	5	5	5	5	4	4	4.5	4	4.66667	4.4	5	5	3	5	5	1	5	1	2	4.16667	4	4
305	1	2	3	4	4	4	4	4	5	4	5	4	4	5	4	4	4.33333	4.33333	4.22222	2	5	5	5	4	4	4	4	4	5	5	5	5	4	4.75	4	5	4.6	5	2	4	5	5	2	5	2	4	4.66667	4	4
306	1	2	4	4	5	4	4	4	4	4	5	4	4	5	4	4.33333	4	4.33333	4.22222	4	4	5	3	4	5	5	4	5	5	4	5	5	4	4	4.66667	4.66667	4.4	4	4	4	4	5	4	5	5	4	4.33333	4	4
307	2	2	1	5	4	5	4	4	5	5	5	2	5	5	3	4.66667	4.66667	4.33333	4.55556	4	4	5	3	5	4	5	3	3	3	3	5	3	2	4.25	4	3.66667	4	3	4	3	2	3	2	3	2	3	2.83333	3	5
308	2	2	4	5	5	4	4	4	4	4	2	3	4	3	4	4.66667	4	3.66667	4.11111	4	3	2	2	3	4	3	3	2	3	4	3	4	2	2.5	3.33333	3.66667	3.1	3	2	2	3	3	4	3	2	2	2.66667	4	3
309	3	2	2	3	5	5	4	5	4	5	3	4	4	4	4	4.33333	4.66667	4	4.33333	5	5	4	3	5	3	3	3	3	4	3	4	4	2	4.25	3	3.66667	3.7	4	5	4	4	3	5	3	5	3	3.5	5	4
310	3	2	2	4	4	4	4	3	3	4	3	4	3	3	3	4	3.33333	3	3.44444	3	2	3	3	3	2	3	3	4	4	3	5	4	3	2.75	2.66667	4	3.1	2	4	3	1	2	5	3	5	2	2.16667	2	2
311	3	2	2	5	5	5	3	3	3	4	5	5	3	3	3	5	3.33333	3	3.77778	4	3	4	4	4	4	4	5	3	2	2	3	2	3	3.75	4.33333	2.33333	3.5	4	4	3	5	4	4	3	5	3	3.66667	3	4
312	1	2	4	5	5	4	5	4	5	5	4	4	4	4	4	4.66667	4.66667	4	4.44444	4	4	4	5	4	3	4	4	2	4	3	3	4	3	4.25	3.66667	3.33333	3.8	4	4	4	4	3	5	3	3	3	3.5	3	5
313	3	2	2	4	4	5	4	4	4	5	5	4	4	5	4	4.33333	4.33333	4.33333	4.33333	3	3	3	3	4	3	3	3	3	4	3	4	5	4	3.25	3	4	3.4	5	2	4	5	4	2	3	3	2	3.83333	2	3
314	1	2	4	5	4	4	4	4	4	4	3	3	4	3	4	4.33333	4	3.66667	4	2	3	3	3	3	3	2	2	4	3	2	1	3	2	3	2.33333	2	2.5	4	3	5	4	4	5	5	5	2	4	2	2
315	2	2	4	3	3	4	4	3	4	4	3	3	3	3	3	3.33333	3.66667	3	3.33333	5	3	3	4	4	4	5	3	3	3	3	3	3	4	3.5	4	3	3.5	4	3	5	4	4	4	3	3	3	3.83333	3	4
316	2	2	4	4	5	4	4	4	4	4	4	4	5	5	5	4.33333	4	5	4.44444	4	5	4	4	4	4	4	5	2	4	5	5	3	5	4.25	4.33333	4.33333	4.3	4	5	5	4	4	5	3	5	4	4	4	4
317	2	2	1	4	4	4	5	5	3	3	5	4	4	4	4	4	3.66667	4	3.88889	5	3	4	4	5	2	2	3	5	4	4	4	5	4	4	2.33333	4.33333	3.6	3	4	5	3	4	5	3	5	4	3.66667	4	3
318	3	1	4	5	5	5	5	4	5	5	5	3	4	4	5	5	4.66667	4.33333	4.66667	4	4	3	4	4	4	4	3	3	3	3	2	3	3	3.75	3.66667	2.66667	3.4	5	5	5	5	5	3	5	1	5	5	2	2
319	3	2	3	4	5	4	4	4	5	4	2	3	3	4	4	4.33333	4.33333	3.66667	4.11111	4	4	4	5	4	5	4	4	5	4	1	2	3	3	4.25	4.33333	2	3.6	4	5	4	4	4	5	4	3	4	4	4	5
320	1	2	4	4	4	4	4	5	5	4	5	2	4	4	5	4	4.66667	4.33333	4.33333	2	5	5	5	4	3	2	3	3	5	5	4	5	4	4.75	2.66667	4.66667	4.1	3	3	3	3	3	3	4	3	2	3	3	4
321	2	2	4	4	4	4	4	4	4	4	2	2	4	3	4	4	4	3.66667	3.88889	3	2	3	3	3	4	5	4	5	5	5	5	4	5	2.75	4.33333	4.66667	3.8	4	3	5	4	5	3	5	3	5	4.66667	3	2
322	3	2	4	4	4	4	4	4	5	4	4	4	4	4	4	4	4.33333	4	4.11111	4	4	4	4	5	4	5	5	3	4	2	2	1	2	4.25	4.66667	1.66667	3.6	5	3	4	3	5	3	5	3	3	4.16667	4	4
323	2	2	1	3	3	3	4	5	4	5	3	4	4	4	5	3	4.66667	4.33333	4	3	4	4	4	5	3	3	3	3	2	3	2	2	2	4.25	3	2.33333	3.3	4	4	2	3	4	3	4	5	3	3.33333	3	3
324	1	1	3	5	4	5	4	4	4	4	5	4	4	4	4	4.66667	4	4	4.22222	3	4	4	3	3	5	4	4	4	3	1	2	2	1	3.5	4.33333	1.66667	3.2	3	3	3	2	3	2	3	2	3	2.83333	3	3
325	1	2	4	5	5	4	4	5	4	5	5	5	5	5	4	4.66667	4.66667	4.66667	4.66667	1	4	4	5	4	5	4	5	3	4	5	4	5	5	4.25	4.66667	4.66667	4.5	5	2	4	5	5	3	4	2	4	4.5	5	4
326	2	2	2	4	5	4	4	5	5	5	3	5	5	5	4	4.33333	5	4.66667	4.66667	1	4	5	4	4	5	5	5	5	5	5	5	4	5	4.25	5	4.66667	4.6	2	3	4	3	4	3	3	3	3	3.16667	2	2
327	3	2	2	3	3	3	4	3	3	4	2	1	5	5	5	3	3.33333	5	3.77778	5	4	4	5	4	3	5	3	5	4	3	3	3	4	4.25	3.66667	3	3.7	5	4	3	3	4	4	5	4	3	3.83333	2	3
328	3	2	2	4	5	4	4	5	4	4	5	3	4	4	5	4.33333	4.33333	4.33333	4.33333	5	5	4	5	5	5	4	4	5	4	3	3	3	4	4.75	4.33333	3	4.1	5	5	5	5	4	5	4	4	3	4.33333	3	3
329	1	1	3	5	5	5	4	4	4	4	4	5	5	4	5	5	4	4.66667	4.55556	3	4	1	3	5	3	3	3	3	4	3	3	4	3	3.25	3	3.33333	3.2	4	5	5	4	5	3	3	5	4	4.16667	4	4
330	1	1	4	4	4	5	4	3	3	3	5	4	4	5	5	4.33333	3	4.66667	4	2	3	3	2	2	2	2	1	2	5	4	3	5	3	2.5	1.66667	4	2.7	5	3	4	4	5	4	3	4	4	4.16667	3	2
331	1	2	3	5	5	5	3	4	4	5	4	5	5	4	5	5	4.33333	4.66667	4.66667	5	5	4	3	4	5	3	3	4	3	5	5	5	5	4	3.66667	5	4.2	5	4	4	4	3	5	4	4	5	4.16667	4	4
332	2	2	1	4	4	4	3	3	4	3	4	4	3	3	3	4	3.33333	3	3.44444	3	3	2	3	3	3	2	3	4	3	4	4	4	3	2.75	2.66667	4	3.1	4	5	5	4	5	4	4	5	5	4.5	3	3
333	2	2	4	5	4	4	4	4	4	5	4	3	4	5	4	4.33333	4.33333	4.33333	4.33333	4	4	3	3	3	5	5	3	4	4	3	4	3	3	3.25	4.33333	3.33333	3.6	5	3	4	4	5	3	3	3	4	4.16667	5	4
334	2	2	3	3	5	5	4	5	4	5	4	4	5	5	3	4.33333	4.66667	4.33333	4.44444	5	4	4	4	4	5	5	5	5	4	2	2	2	1	4	5	2	3.7	3	3	4	4	4	5	4	4	3	3.66667	4	4
335	2	2	1	5	5	5	3	5	4	5	3	4	3	3	3	5	4.66667	3	4.22222	3	5	4	4	4	5	4	5	4	5	5	4	4	5	4.25	4.66667	4.33333	4.4	4	5	5	5	4	3	5	3	4	4.5	5	3
336	1	2	4	3	3	3	3	3	4	4	4	4	5	5	5	3	3.66667	5	3.88889	4	3	3	2	3	4	3	3	3	2	3	2	3	3	2.75	3.33333	2.66667	2.9	2	3	3	1	1	3	2	4	3	2	3	5
337	1	2	1	5	5	5	4	5	4	5	4	5	4	5	5	5	4.66667	4.66667	4.77778	4	4	5	4	5	4	5	5	5	4	4	4	3	2	4.5	4.66667	3.66667	4.3	4	5	5	5	4	4	3	4	4	4.16667	3	5
338	3	1	1	2	2	1	3	4	4	4	4	5	1	1	2	1.66667	4	1.33333	2.33333	2	3	3	3	2	2	2	1	3	2	2	1	1	2	2.75	1.66667	1.33333	2	3	5	1	2	1	5	2	5	2	1.83333	1	2
339	2	2	4	3	4	4	4	3	4	4	4	4	3	2	3	3.66667	3.66667	2.66667	3.33333	4	2	4	3	3	4	4	4	4	3	3	2	2	3	3	4	2.33333	3.1	3	2	3	3	3	4	3	4	1	2.66667	4	5
340	2	2	2	5	4	4	3	4	4	4	5	3	4	5	4	4.33333	4	4.33333	4.22222	3	3	3	3	3	4	4	4	3	3	3	3	2	3	3	4	2.66667	3.2	4	5	4	3	4	2	4	2	3	3.66667	5	5
341	3	1	4	1	1	1	1	3	5	3	5	5	2	3	2	1	3.66667	2.33333	2.33333	3	2	2	2	3	3	2	1	2	3	1	3	3	1	2.25	2	2.33333	2.2	3	3	1	2	2	3	2	5	1	1.83333	2	3
342	3	2	4	4	4	4	3	4	4	4	2	4	4	4	4	4	4	4	4	4	4	5	5	5	4	4	4	4	5	5	3	4	5	4.75	4	4	4.3	5	3	5	5	5	4	5	5	4	4.83333	2	3
343	2	2	3	1	2	1	2	2	2	2	5	5	2	2	1	1.33333	2	1.66667	1.66667	2	3	1	3	2	3	2	2	2	2	1	1	2	2	2.25	2.33333	1.33333	2	2	4	2	1	1	5	2	4	2	1.66667	3	2
344	3	2	3	4	5	4	4	4	4	5	2	4	4	4	4	4.33333	4.33333	4	4.22222	1	5	4	3	4	3	5	3	5	5	4	3	4	2	4	3.66667	3.66667	3.8	4	5	5	5	5	1	5	1	5	4.83333	4	5
345	2	2	1	4	4	4	5	4	4	4	5	2	4	5	4	4	4	4.33333	4.11111	4	4	5	3	4	3	3	3	3	3	3	2	3	3	4	3	2.66667	3.3	4	3	5	3	5	3	4	3	4	4.16667	2	2
346	1	2	1	3	4	4	3	4	4	4	3	5	4	4	4	3.66667	4	4	3.88889	4	3	3	3	3	3	4	2	3	3	3	5	4	3	3	3	4	3.3	3	2	3	2	3	3	3	3	3	2.83333	2	5
347	3	2	2	5	4	4	4	4	5	4	5	5	4	4	4	4.33333	4.33333	4	4.22222	3	3	3	3	3	3	5	5	5	3	2	3	3	2	3	4.33333	2.66667	3.3	5	4	3	3	3	3	5	3	4	3.83333	3	3
348	1	2	2	3	3	3	3	4	4	4	3	3	4	3	4	3	4	3.66667	3.55556	4	3	3	3	3	3	5	5	5	3	3	1	3	1	3	4.33333	2.33333	3.2	3	4	2	1	3	4	2	4	2	2.16667	3	4
349	2	2	3	4	4	4	4	4	4	5	4	5	4	4	4	4	4.33333	4	4.11111	3	3	3	3	3	3	4	3	3	4	4	4	4	4	3	3.33333	4	3.4	4	4	4	5	3	2	4	2	4	4	4	5
350	3	2	2	5	5	5	4	5	4	4	3	4	5	3	4	5	4.33333	4	4.44444	5	5	5	5	4	5	4	5	3	4	4	5	4	5	4.75	4.66667	4.33333	4.6	4	4	4	4	4	4	4	4	5	4.16667	4	3
351	1	2	3	5	4	4	4	4	4	4	2	2	4	3	4	4.33333	4	3.66667	4	4	4	4	3	3	4	3	4	4	4	4	3	4	2	3.5	3.66667	3.66667	3.6	2	3	2	3	2	4	4	4	2	2.5	4	4
352	3	2	1	4	5	5	5	4	4	3	4	5	5	5	4	4.66667	3.66667	4.66667	4.33333	2	4	5	5	5	4	4	5	2	5	5	5	5	5	4.75	4.33333	5	4.7	4	3	5	3	5	3	4	2	4	4.16667	3	2
353	2	2	2	4	5	5	5	4	4	4	2	4	5	5	4	4.66667	4	4.66667	4.44444	3	5	4	5	3	5	4	4	3	4	5	4	5	5	4.25	4.33333	4.66667	4.4	5	4	5	5	5	4	5	4	4	4.83333	3	3
354	2	2	3	4	3	4	4	4	5	3	3	3	4	3	4	3.66667	4	3.66667	3.77778	5	5	5	5	4	4	4	4	4	3	5	4	3	3	4.75	4	4	4.3	4	4	2	5	5	3	4	4	4	4	3	3
355	3	2	4	2	2	2	4	3	2	2	2	4	3	2	2	2	2.33333	2.33333	2.22222	2	2	3	2	2	2	2	2	3	2	2	2	1	1	2.25	2	1.66667	2	2	4	1	1	3	4	2	3	2	1.83333	2	3
356	1	1	3	1	2	2	4	2	2	3	3	4	2	2	1	1.66667	2.33333	1.66667	1.88889	2	2	2	2	3	2	2	2	2	2	3	1	1	1	2.25	2	1.66667	2	1	3	2	2	1	4	2	5	2	1.66667	3	2
357	3	2	1	4	5	4	4	5	5	4	3	4	5	5	5	4.33333	4.66667	5	4.66667	3	3	5	4	3	4	4	4	5	5	4	5	3	4	3.75	4	4	3.9	5	5	4	5	5	3	5	3	5	4.83333	3	3
358	2	2	3	4	5	4	4	5	4	4	4	5	5	4	5	4.33333	4.33333	4.66667	4.44444	1	5	4	3	4	3	3	3	3	5	4	4	3	2	4	3	3.66667	3.6	4	2	5	5	5	4	3	3	3	4.16667	4	3
359	3	2	1	4	4	4	5	4	5	5	4	3	3	3	3	4	4.66667	3	3.88889	4	3	4	3	4	4	4	4	4	2	4	3	3	3	3.5	4	3.33333	3.6	5	3	5	5	4	3	3	4	2	4	4	3
360	3	2	4	5	4	5	5	5	5	5	3	4	5	5	4	4.66667	5	4.66667	4.77778	4	4	4	4	5	3	4	3	1	5	4	4	4	3	4.25	3.33333	4	3.9	3	5	1	2	2	3	2	3	2	2	3	5
361	1	2	4	5	4	5	5	4	4	3	2	4	3	3	3	4.66667	3.66667	3	3.77778	5	2	3	2	4	3	3	2	4	3	2	2	2	2	2.75	2.66667	2	2.5	5	4	4	4	4	3	5	4	3	4.16667	3	2
362	2	2	1	3	3	2	5	3	3	3	4	4	5	4	4	2.66667	3	4.33333	3.33333	3	3	2	3	3	3	3	3	3	3	3	2	3	2	2.75	3	2.66667	2.8	3	3	2	3	2	3	3	4	3	2.66667	4	5
363	1	2	1	4	5	4	4	4	4	4	3	5	3	3	3	4.33333	4	3	3.77778	2	4	5	5	5	2	2	3	2	4	3	3	3	4	4.75	2.33333	3	3.5	2	3	2	3	3	5	3	4	3	2.66667	2	5
364	1	2	4	4	4	5	4	3	5	3	5	4	5	4	4	4.33333	3.66667	4.33333	4.11111	5	4	4	3	5	4	5	3	5	4	4	5	5	5	4	4	4.66667	4.2	3	2	3	2	2	3	2	3	3	2.5	4	3
365	1	1	4	4	5	5	5	4	3	4	5	5	5	4	4	4.66667	3.66667	4.33333	4.22222	2	4	5	5	5	5	4	5	5	4	4	4	4	4	4.75	4.66667	4	4.5	5	3	5	5	4	3	5	3	4	4.66667	3	2
366	3	2	3	5	4	3	5	5	4	5	5	3	4	5	4	4	4.66667	4.33333	4.33333	2	3	4	3	4	4	3	4	3	5	4	5	4	4	3.5	3.66667	4.33333	3.8	4	4	3	4	3	3	3	2	4	3.5	2	4
367	3	2	3	4	5	5	4	4	4	4	4	4	4	4	4	4.66667	4	4	4.22222	4	4	4	5	4	4	4	3	3	4	3	3	2	3	4.25	3.66667	2.66667	3.6	4	4	2	5	5	5	3	4	5	4	4	4
368	3	2	2	3	4	4	3	4	4	4	5	5	2	2	2	3.66667	4	2	3.22222	4	3	3	2	2	3	2	1	3	4	4	4	4	5	2.5	2	4	2.8	3	3	3	2	2	2	3	2	3	2.66667	1	2
369	2	1	1	4	4	5	4	5	4	4	4	4	5	5	5	4.33333	4.33333	5	4.55556	3	5	3	3	5	4	5	4	4	4	4	5	5	5	4	4.33333	4.66667	4.3	4	3	3	3	3	4	3	5	3	3.16667	4	5
370	1	2	1	5	4	4	4	4	4	4	2	4	3	3	2	4.33333	4	2.66667	3.66667	3	5	3	3	3	3	4	3	2	2	3	4	3	3	3.5	3.33333	3.33333	3.4	2	3	3	3	2	3	2	5	3	2.5	2	2
371	1	1	3	5	3	5	4	4	4	5	4	4	5	5	4	4.33333	4.33333	4.66667	4.44444	4	4	5	4	5	4	4	4	5	4	4	5	5	5	4.5	4	4.66667	4.4	2	3	3	2	3	3	4	3	2	2.66667	4	4
372	3	2	1	4	5	5	4	5	4	5	5	4	4	4	4	4.66667	4.66667	4	4.44444	5	5	5	3	4	5	5	5	4	4	4	5	5	4	4.25	5	4.66667	4.6	5	3	2	5	5	3	3	2	2	3.66667	3	3
373	2	2	1	3	4	4	4	4	5	3	4	4	4	5	5	3.66667	4	4.66667	4.11111	2	3	4	2	3	4	4	3	3	3	2	4	2	2	3	3.66667	2.66667	3.1	4	4	3	3	3	4	3	1	4	3.33333	3	4
374	1	2	1	4	4	4	3	4	3	4	5	5	3	3	3	4	3.66667	3	3.55556	4	5	5	4	3	4	3	4	5	5	3	3	3	4	4.25	3.66667	3	3.7	4	3	3	4	3	4	3	3	4	3.5	3	3
375	3	2	4	4	4	4	3	3	3	3	5	4	4	4	4	4	3	4	3.66667	5	4	4	5	4	3	5	3	4	4	4	3	4	2	4.25	3.66667	3.66667	3.9	4	4	3	4	5	3	3	4	4	3.83333	4	2
376	2	2	4	4	4	4	4	4	5	4	4	5	4	3	4	4	4.33333	3.66667	4	2	2	3	3	3	5	4	4	5	5	2	4	4	3	2.75	4.33333	3.33333	3.4	3	4	4	4	5	3	4	3	3	3.83333	3	4
377	3	2	4	4	4	4	4	4	4	3	4	3	4	4	3	4	3.66667	3.66667	3.77778	4	2	4	2	4	3	2	3	4	3	3	3	3	4	3	2.66667	3	2.9	3	3	4	3	4	3	4	4	2	3.33333	2	3
378	2	2	1	4	4	4	3	4	4	4	4	4	4	4	4	4	4	4	4	5	4	5	3	4	2	2	2	2	4	4	5	5	5	4	2	4.66667	3.6	3	4	3	4	4	3	5	4	4	3.83333	5	4
379	3	2	3	3	3	5	3	3	3	4	4	4	3	3	3	3.66667	3.33333	3	3.33333	5	3	5	4	5	5	3	3	4	4	3	2	2	3	4.25	3.66667	2.33333	3.5	3	3	3	4	3	3	4	4	3	3.33333	5	4
380	3	1	4	4	5	5	4	4	4	3	4	3	4	3	4	4.66667	3.66667	3.66667	4	3	4	4	5	4	4	4	4	4	3	2	3	3	3	4.25	4	2.66667	3.7	4	5	4	4	4	3	4	3	4	4	4	5
381	2	1	2	4	4	4	5	4	5	4	4	3	5	4	4	4	4.33333	4.33333	4.22222	3	3	3	3	3	3	4	3	2	4	3	3	4	3	3	3.33333	3.33333	3.2	4	2	3	4	3	3	3	2	5	3.66667	3	4
382	1	2	4	5	3	5	4	4	4	5	5	5	4	4	4	4.33333	4.33333	4	4.22222	3	3	3	3	3	3	3	3	3	3	3	3	3	4	3	3	3	3	3	3	3	3	2	3	3	3	2	2.66667	4	4
383	3	2	1	4	5	4	4	5	3	5	4	5	5	4	4	4.33333	4.33333	4.33333	4.33333	1	4	5	3	4	4	4	4	5	5	4	3	2	4	4	4	3	3.7	4	3	4	4	4	3	5	3	4	4.16667	2	3
384	3	2	1	4	4	5	4	4	3	4	2	4	4	5	5	4.33333	3.66667	4.66667	4.22222	3	4	4	4	4	4	3	4	4	4	1	1	3	3	4	3.66667	1.66667	3.2	5	4	5	3	4	5	4	4	3	4	4	3
385	3	1	2	4	5	4	5	5	5	4	4	4	4	5	5	4.33333	4.66667	4.66667	4.55556	4	4	4	3	5	4	5	5	4	4	4	5	5	4	4	4.66667	4.66667	4.4	3	5	3	3	2	1	2	3	3	2.66667	3	4
386	1	2	3	4	4	5	5	4	4	4	3	5	4	4	4	4.33333	4	4	4.11111	3	3	4	3	3	3	3	2	4	2	3	2	1	3	3.25	2.66667	2	2.7	4	3	5	5	3	3	3	3	5	4.16667	4	4
387	3	1	3	3	3	3	4	3	4	4	5	5	3	3	2	3	3.66667	2.66667	3.11111	3	2	2	2	3	2	4	2	5	2	1	3	1	2	2.25	2.66667	1.66667	2.2	2	3	1	1	2	4	3	4	2	1.83333	1	2
388	1	2	4	3	3	3	3	4	4	3	2	5	5	5	5	3	3.66667	5	3.88889	2	3	3	3	2	4	4	2	3	3	2	2	1	1	2.75	3.33333	1.66667	2.6	2	5	2	3	3	3	2	1	1	2.16667	4	5
389	1	2	4	4	4	4	4	5	4	5	4	4	5	4	5	4	4.66667	4.66667	4.44444	4	5	4	4	5	3	3	3	3	5	4	5	4	5	4.5	3	4.33333	4	4	4	5	4	5	3	4	2	4	4.33333	3	5
390	1	1	1	4	5	5	5	5	4	5	4	4	5	5	4	4.66667	4.66667	4.66667	4.66667	1	4	5	3	4	4	4	4	5	5	3	4	5	3	4	4	4	4	5	5	5	4	4	1	3	1	4	4.16667	4	5
391	2	2	3	3	5	5	4	5	5	4	5	4	4	4	5	4.33333	4.66667	4.33333	4.44444	3	3	3	3	3	4	4	3	3	4	3	4	4	2	3	3.66667	3.66667	3.4	5	3	2	4	3	3	4	3	5	3.83333	3	3
392	3	2	4	4	4	4	4	4	4	4	4	4	3	3	3	4	4	3	3.66667	4	3	4	5	5	3	2	3	4	3	5	4	3	5	4.25	2.66667	4	3.7	4	3	4	4	3	3	4	1	4	3.83333	3	2
393	2	1	2	4	5	4	5	4	4	4	3	5	4	4	4	4.33333	4	4	4.11111	2	5	3	3	3	3	3	3	3	3	3	3	2	2	3.5	3	2.66667	3.1	4	3	5	3	3	3	4	3	5	4	2	3
394	2	2	4	4	4	4	5	3	3	4	4	5	3	3	3	4	3.33333	3	3.44444	3	4	3	3	3	3	3	2	4	4	4	4	3	2	3.25	2.66667	3.66667	3.2	3	4	3	4	5	5	4	4	3	3.66667	4	4
395	1	2	4	4	4	4	4	3	4	3	5	4	4	4	4	4	3.33333	4	3.77778	4	4	4	5	4	4	4	3	5	4	4	4	3	3	4.25	3.66667	3.66667	3.9	3	5	2	3	2	4	3	5	2	2.5	4	4
396	1	2	1	5	4	4	5	5	4	5	5	5	3	5	3	4.33333	4.66667	3.66667	4.22222	4	4	5	5	5	3	3	2	4	5	3	4	2	4	4.75	2.66667	3	3.6	5	3	5	4	5	4	5	1	5	4.83333	3	3
397	1	1	3	5	4	3	4	4	4	4	5	5	4	4	4	4	4	4	4	5	3	4	4	4	3	2	3	4	4	3	3	3	4	3.75	2.66667	3	3.2	5	4	5	4	3	4	3	4	3	3.83333	5	4
398	1	2	4	5	4	5	4	4	4	4	5	4	4	4	4	4.66667	4	4	4.22222	2	5	4	5	5	3	4	3	3	4	3	2	3	2	4.75	3.33333	2.66667	3.7	3	5	3	4	5	3	4	3	5	4	5	4
399	1	2	3	5	5	5	4	4	3	4	2	3	3	3	3	5	3.66667	3	3.88889	3	3	2	2	2	2	4	2	4	2	3	3	2	1	2.25	2.66667	2.66667	2.5	5	2	4	3	5	3	3	3	5	4.16667	2	3
400	2	2	3	5	5	5	5	5	5	4	5	5	4	5	4	5	4.66667	4.33333	4.66667	2	5	5	5	5	5	5	5	4	5	3	3	3	4	5	5	3	4.4	5	3	5	5	5	4	5	4	5	5	5	5
401	1	1	1	4	5	4	5	5	4	5	5	3	5	4	4	4.33333	4.66667	4.33333	4.44444	4	4	4	4	4	4	3	4	4	4	4	5	3	4	4	3.66667	4	3.9	3	5	3	3	2	3	3	1	3	2.83333	5	5
402	3	2	4	3	3	3	3	4	4	5	5	4	4	5	4	3	4.33333	4.33333	3.88889	2	3	2	3	2	2	2	3	5	4	4	5	4	5	2.5	2.33333	4.33333	3	3	5	5	4	5	5	3	3	4	4	3	4
403	2	1	3	4	5	4	5	4	3	3	5	4	4	4	4	4.33333	3.33333	4	3.88889	4	4	5	4	4	3	3	2	4	3	4	2	3	4	4.25	2.66667	3	3.4	3	5	3	2	2	4	2	4	2	2.33333	4	4
404	2	2	4	3	3	3	3	5	4	4	3	3	4	2	3	3	4.33333	3	3.44444	4	3	3	3	3	4	5	5	4	3	3	2	3	3	3	4.66667	2.66667	3.4	4	5	4	3	4	2	5	3	3	3.83333	5	5
405	2	1	4	1	1	3	4	2	3	2	4	3	3	2	2	1.66667	2.33333	2.33333	2.11111	2	2	3	2	2	2	3	2	1	3	1	2	2	2	2.25	2.33333	1.66667	2.1	1	4	1	1	1	4	2	5	1	1.16667	2	2
406	3	2	3	4	3	2	3	4	4	4	5	5	5	3	3	3	4	3.66667	3.55556	2	2	2	3	3	2	3	2	3	3	2	3	3	2	2.5	2.33333	2.66667	2.5	2	5	3	2	2	3	3	1	2	2.33333	3	3
407	1	2	2	4	4	4	4	4	4	5	5	4	5	4	4	4	4.33333	4.33333	4.22222	3	3	3	2	3	3	3	3	3	3	3	3	4	3	2.75	3	3.33333	3	3	3	2	3	2	4	2	3	3	2.5	4	3
408	3	2	1	3	3	3	3	3	4	4	4	3	3	3	3	3	3.66667	3	3.22222	4	3	4	3	2	3	3	2	5	3	1	1	3	3	3	2.66667	1.66667	2.5	2	5	3	1	3	2	2	1	1	2	5	5
409	3	2	3	4	2	5	4	5	4	4	2	1	3	5	3	3.66667	4.33333	3.66667	3.88889	3	4	4	4	3	4	4	3	5	3	3	4	3	3	3.75	3.66667	3.33333	3.6	4	4	4	4	5	4	5	5	3	4.16667	2	3
410	1	2	3	4	4	4	5	5	4	5	5	4	5	3	5	4	4.66667	4.33333	4.33333	3	3	3	3	3	4	3	5	5	4	4	4	3	3	3	4	3.66667	3.5	3	5	3	3	2	3	3	4	2	2.66667	2	3
411	1	2	3	4	5	5	5	4	4	4	5	5	4	4	4	4.66667	4	4	4.22222	4	3	3	3	5	3	3	3	3	4	3	2	3	3	3.5	3	2.66667	3.1	3	2	3	3	5	2	4	3	4	3.66667	2	2
412	2	2	1	4	5	5	4	4	4	4	5	4	4	4	3	4.66667	4	3.66667	4.11111	3	3	4	3	4	3	4	2	3	4	4	4	3	3	3.5	3	3.66667	3.4	2	3	2	2	3	2	2	3	5	2.66667	4	4
413	1	2	3	4	5	3	4	3	3	4	2	4	5	5	5	4	3.33333	5	4.11111	3	3	3	4	5	3	3	4	2	4	3	4	4	3	3.75	3.33333	3.66667	3.6	3	4	2	3	3	4	2	5	2	2.5	5	5
414	3	2	2	5	4	4	5	4	4	5	4	5	5	4	5	4.33333	4.33333	4.66667	4.44444	3	3	3	3	3	3	5	4	4	4	4	4	5	4	3	4	4.33333	3.7	4	4	4	4	5	4	4	4	5	4.33333	4	3
415	2	2	1	5	3	5	5	4	4	4	5	4	4	4	4	4.33333	4	4	4.11111	3	4	4	5	4	4	3	4	4	4	3	4	2	4	4.25	3.66667	3	3.7	4	4	4	5	4	4	3	5	5	4.16667	5	3
416	2	2	3	4	4	5	5	4	5	4	5	5	4	4	5	4.33333	4.33333	4.33333	4.33333	2	5	5	5	4	5	4	5	5	4	4	4	4	4	4.75	4.66667	4	4.5	5	3	4	4	5	3	4	5	4	4.33333	4	5
417	2	2	2	4	3	4	4	3	3	4	4	3	4	2	3	3.66667	3.33333	3	3.33333	2	3	3	3	2	3	2	2	2	3	2	3	2	3	2.75	2.33333	2.33333	2.5	3	2	2	2	3	3	2	3	2	2.33333	3	3
418	1	1	1	5	4	4	4	4	4	5	5	5	5	5	5	4.33333	4.33333	5	4.55556	3	4	4	4	3	3	4	3	2	3	4	4	2	3	3.75	3.33333	3.33333	3.5	5	3	3	3	5	2	3	2	3	3.66667	4	4
419	1	2	4	3	4	4	5	3	3	4	4	3	5	5	4	3.66667	3.33333	4.66667	3.88889	5	5	4	4	3	5	5	5	4	4	5	5	5	3	4	5	5	4.6	5	2	4	4	4	4	4	2	5	4.33333	3	2
420	2	2	2	5	5	4	5	4	4	5	4	5	4	5	5	4.66667	4.33333	4.66667	4.55556	4	4	4	3	5	5	4	5	5	4	4	5	3	3	4	4.66667	4	4.2	4	5	5	4	5	4	5	5	3	4.33333	5	4
421	2	2	2	3	2	3	2	3	3	3	4	4	3	2	2	2.66667	3	2.33333	2.66667	3	4	3	3	4	3	3	3	3	2	2	4	2	3	3.5	3	2.66667	3.1	3	3	2	2	1	3	3	3	1	2	2	2
422	1	2	4	5	4	3	5	4	4	5	5	5	4	4	4	4	4.33333	4	4.11111	3	3	3	2	3	4	3	3	2	3	4	4	3	3	2.75	3.33333	3.66667	3.2	4	4	4	3	5	4	4	5	4	4	4	4
423	2	2	3	4	4	4	4	3	4	4	5	5	4	4	3	4	3.66667	3.66667	3.77778	5	4	5	5	3	4	3	5	4	3	3	3	3	4	4.25	4	3	3.8	5	3	5	4	5	4	3	5	3	4.16667	3	3
424	3	2	2	5	5	4	5	5	5	4	5	2	5	4	4	4.66667	4.66667	4.33333	4.55556	4	4	4	3	5	4	4	4	3	4	4	3	2	4	4	4	3	3.7	5	2	3	4	3	4	4	3	3	3.66667	3	3
425	3	2	1	5	4	4	5	5	5	5	4	3	5	4	5	4.33333	5	4.66667	4.66667	3	4	4	4	4	3	2	3	3	4	5	4	5	4	4	2.66667	4.66667	3.8	3	3	4	4	3	2	3	3	4	3.5	4	4
426	2	2	4	2	3	1	3	3	3	3	2	1	2	2	2	2	3	2	2.33333	3	2	3	1	3	2	1	3	3	2	3	1	1	1	2.25	2	1.66667	2	1	2	1	2	1	2	3	3	1	1.5	3	3
427	3	2	4	3	4	4	3	3	3	4	5	3	3	3	3	3.66667	3.33333	3	3.33333	3	4	3	3	4	4	2	3	3	5	3	3	3	4	3.5	3	3	3.2	4	4	5	3	3	4	3	4	5	3.83333	5	5
428	1	1	2	5	5	5	5	3	4	3	3	3	5	4	5	5	3.33333	4.66667	4.33333	4	5	4	4	3	4	4	2	3	4	2	1	3	2	4	3.33333	2	3.2	3	2	4	3	3	2	3	1	3	3.16667	2	3
429	2	2	2	4	5	4	5	4	5	5	3	4	5	4	5	4.33333	4.66667	4.66667	4.55556	5	4	4	4	4	3	5	3	4	4	4	4	4	4	4	3.66667	4	3.9	4	5	3	5	4	5	5	3	5	4.33333	4	3
430	1	2	1	4	3	4	3	4	5	5	5	3	4	5	4	3.66667	4.66667	4.33333	4.22222	5	4	3	4	4	5	4	3	5	4	4	4	3	3	3.75	4	3.66667	3.8	3	4	3	2	3	3	3	4	2	2.66667	4	3
431	1	1	1	5	5	4	4	4	4	4	5	5	4	4	4	4.66667	4	4	4.22222	3	3	3	4	4	4	4	4	4	3	3	3	4	3	3.5	4	3.33333	3.6	4	5	4	5	4	4	4	5	3	4	5	4
432	3	2	1	4	4	3	4	4	4	4	4	5	3	3	3	3.66667	4	3	3.55556	3	4	4	5	4	3	4	2	3	4	1	3	1	3	4.25	3	1.66667	3.1	2	5	2	3	2	1	2	2	3	2.33333	2	4
433	1	2	2	3	4	4	4	4	4	4	5	5	4	4	4	3.66667	4	4	3.88889	3	3	3	3	3	4	4	4	4	4	3	3	3	4	3	4	3	3.3	3	3	4	3	4	2	4	2	3	3.5	4	3
434	3	2	2	5	4	4	5	4	3	4	4	5	4	4	3	4.33333	3.66667	3.66667	3.88889	5	4	4	4	4	4	4	4	5	3	5	3	5	3	4	4	4.33333	4.1	3	5	2	3	2	4	3	5	3	2.66667	4	4
435	2	1	1	4	4	4	4	5	4	4	3	2	4	4	3	4	4.33333	3.66667	4	4	3	3	2	3	4	3	2	3	3	2	2	3	3	2.75	3	2.33333	2.7	3	4	2	3	2	4	3	3	3	2.66667	3	3
436	3	1	2	5	5	4	4	4	4	4	5	4	4	4	4	4.66667	4	4	4.22222	3	4	4	5	4	3	3	3	3	4	3	5	4	3	4.25	3	4	3.8	4	5	5	4	4	3	4	1	4	4.16667	4	4
437	2	2	1	4	4	4	5	4	5	5	1	1	4	4	3	4	4.66667	3.66667	4.11111	5	4	4	5	4	4	4	5	4	4	5	4	5	4	4.25	4.33333	4.66667	4.4	3	3	4	4	4	2	4	2	3	3.66667	3	2
438	2	2	2	4	4	4	5	5	5	4	4	5	4	5	5	4	4.66667	4.66667	4.44444	3	5	5	5	5	5	3	5	5	5	4	4	4	4	5	4.33333	4	4.5	5	5	4	4	5	5	3	4	4	4.16667	4	4
439	3	2	3	4	5	5	4	4	5	3	3	4	3	3	3	4.66667	4	3	3.88889	3	3	3	4	3	3	3	4	2	4	4	3	4	3	3.25	3.33333	3.66667	3.4	3	3	3	3	4	3	2	3	4	3.16667	4	5
440	3	1	3	4	5	5	5	4	4	4	4	4	4	4	4	4.66667	4	4	4.22222	5	4	4	4	4	5	4	4	4	4	4	5	5	4	4	4.33333	4.66667	4.3	5	3	3	4	3	4	3	4	4	3.66667	4	4
441	1	2	2	3	4	4	4	4	3	3	5	3	4	5	4	3.66667	3.33333	4.33333	3.77778	4	5	5	5	5	3	4	4	2	4	5	4	4	3	5	3.66667	4.33333	4.4	4	5	3	4	4	4	4	5	2	3.5	3	3
442	1	2	3	5	4	4	4	5	5	5	4	4	5	5	4	4.33333	5	4.66667	4.66667	1	5	4	3	4	4	5	5	5	5	5	5	5	4	4	4.66667	5	4.5	4	3	5	4	5	5	5	4	5	4.66667	3	3
443	2	2	4	4	5	5	5	4	5	4	4	4	5	4	5	4.66667	4.33333	4.66667	4.55556	5	4	4	4	4	4	5	5	4	3	5	4	4	3	4	4.66667	4.33333	4.3	4	4	4	5	4	3	4	2	5	4.33333	4	3
444	3	2	1	4	5	5	5	4	4	5	4	5	5	4	5	4.66667	4.33333	4.66667	4.55556	3	5	5	5	5	4	4	4	2	5	4	4	3	3	5	4	3.66667	4.3	4	3	5	4	4	3	5	2	5	4.5	2	4
445	3	1	4	4	4	5	5	4	4	4	5	5	4	4	4	4.33333	4	4	4.11111	3	2	2	2	2	4	4	4	4	2	4	4	4	4	2	4	4	3.2	4	4	5	4	3	5	3	3	5	4	3	4
446	2	2	3	4	4	4	4	4	3	3	5	5	4	4	4	4	3.33333	4	3.77778	3	4	3	4	4	3	2	2	3	3	3	3	3	4	3.75	2.33333	3	3.1	3	4	3	2	2	4	2	4	3	2.5	3	3
447	3	2	4	5	4	4	5	4	5	4	3	4	4	4	4	4.33333	4.33333	4	4.22222	2	5	4	5	5	4	4	3	4	5	4	5	4	5	4.75	3.66667	4.33333	4.3	5	5	4	3	4	4	5	4	5	4.33333	3	3
448	1	2	4	5	5	4	4	4	5	4	4	4	4	4	4	4.66667	4.33333	4	4.33333	4	4	5	5	3	4	3	4	4	4	4	3	5	3	4.25	3.66667	4	4	3	5	3	2	2	1	4	3	3	2.83333	5	5
449	2	2	1	3	4	3	3	4	2	5	3	2	3	3	3	3.33333	3.66667	3	3.33333	5	3	3	2	3	2	4	2	4	3	2	2	3	2	2.75	2.66667	2.33333	2.6	2	5	3	2	3	3	2	3	1	2.16667	3	3
450	3	2	1	5	5	4	4	4	5	5	4	5	5	5	4	4.66667	4.66667	4.66667	4.66667	2	5	5	5	4	3	3	2	3	5	4	5	4	5	4.75	2.66667	4.33333	4	5	1	4	4	4	2	5	1	5	4.5	4	5
451	1	2	1	4	4	4	5	5	4	5	4	5	4	5	4	4	4.66667	4.33333	4.33333	2	5	4	5	5	2	2	3	5	4	4	5	5	5	4.75	2.33333	4.66667	4	3	3	3	3	3	4	4	3	2	3	4	4
452	3	2	1	4	4	3	3	4	4	4	2	2	3	2	2	3.66667	4	2.33333	3.33333	3	2	4	3	3	3	3	3	3	2	4	3	2	4	3	3	3	3	3	2	3	4	4	3	3	4	3	3.33333	3	3
453	2	2	1	3	2	4	2	4	4	3	4	5	4	5	5	3	3.66667	4.66667	3.77778	5	4	4	3	5	4	4	3	4	4	3	4	3	3	4	3.66667	3.33333	3.7	4	3	4	2	3	4	2	3	3	3	4	4
454	3	2	1	4	4	4	4	4	4	4	4	5	4	4	4	4	4	4	4	3	3	2	3	3	4	3	3	2	4	4	3	3	3	2.75	3.33333	3.33333	3.1	4	3	5	4	4	5	4	5	5	4.33333	5	4
455	2	2	1	3	4	4	4	4	3	5	4	5	4	4	4	3.66667	4	4	3.88889	2	3	4	2	4	3	4	2	3	2	3	3	3	4	3.25	3	3	3.1	4	4	4	3	4	4	5	4	3	3.83333	4	3
456	2	2	2	4	5	4	5	4	5	5	5	5	5	4	4	4.33333	4.66667	4.33333	4.44444	5	5	4	3	4	3	3	4	2	4	4	4	3	3	4	3.33333	3.66667	3.7	4	5	3	4	4	3	4	3	3	3.66667	5	5
457	2	2	2	4	5	4	5	5	4	5	5	4	4	4	4	4.33333	4.66667	4	4.33333	2	5	5	5	4	4	5	4	4	5	4	5	4	5	4.75	4.33333	4.33333	4.5	5	4	5	4	4	4	3	5	5	4.33333	5	3
458	3	2	2	4	5	5	5	3	3	4	5	4	4	5	4	4.66667	3.33333	4.33333	4.11111	3	5	4	3	4	3	3	3	3	4	5	5	4	3	4	3	4.66667	3.9	5	4	4	3	4	5	3	4	3	3.66667	3	3
459	1	2	1	5	4	5	4	5	4	4	5	4	4	4	4	4.66667	4.33333	4	4.33333	5	4	5	4	3	4	4	4	4	4	4	5	4	4	4	4	4.33333	4.1	4	4	5	5	4	3	4	3	3	4.16667	2	5
460	2	2	2	5	5	4	4	5	4	5	4	4	5	5	4	4.66667	4.66667	4.66667	4.66667	3	4	4	4	3	5	4	5	5	4	5	4	4	4	3.75	4.66667	4.33333	4.2	4	4	5	4	5	5	4	5	5	4.5	3	5
461	3	2	4	2	2	2	3	4	4	3	4	4	3	1	2	2	3.66667	2	2.55556	4	2	3	3	2	5	4	1	3	2	1	1	2	1	2.5	3.33333	1.33333	2.4	3	5	3	2	3	2	2	1	3	2.66667	2	3
462	1	2	2	5	4	4	5	5	5	5	5	4	4	5	5	4.33333	5	4.66667	4.66667	1	5	5	3	3	5	5	5	5	5	4	5	4	5	4	5	4.33333	4.4	4	4	5	5	5	2	5	1	5	4.83333	3	5
463	1	2	2	5	4	4	5	4	5	5	4	2	4	5	4	4.33333	4.66667	4.33333	4.44444	4	5	4	3	4	3	4	4	4	4	4	3	3	3	4	3.66667	3.33333	3.7	5	2	5	5	4	4	5	2	5	4.83333	3	4
464	3	1	1	4	5	5	5	4	4	5	5	5	4	4	4	4.66667	4.33333	4	4.33333	2	3	4	4	3	4	5	4	5	4	4	3	3	3	3.5	4.33333	3.33333	3.7	4	4	4	3	3	3	3	2	2	3.16667	5	4
465	2	1	4	2	2	2	3	1	1	1	1	1	1	3	2	2	1	2	1.66667	3	1	3	1	3	2	3	1	1	3	3	1	1	1	2	2	1.66667	1.9	1	2	1	1	1	1	1	1	3	1.33333	3	4
466	1	2	2	3	4	4	2	4	5	4	4	5	4	5	3	3.66667	4.33333	4	4	3	3	4	3	2	3	3	2	4	2	4	3	3	3	3	2.66667	3.33333	3	3	2	3	3	4	2	3	2	5	3.5	3	3
467	3	2	4	5	5	5	4	5	5	4	5	3	4	5	4	5	4.66667	4.33333	4.66667	1	4	3	4	4	2	4	2	4	5	2	5	5	4	3.75	2.66667	4	3.5	4	4	5	4	5	3	3	4	5	4.33333	3	3
468	1	2	3	5	5	4	5	4	4	4	4	5	4	4	3	4.66667	4	3.66667	4.11111	3	4	2	4	3	4	3	4	4	4	3	4	3	3	3.25	3.66667	3.33333	3.4	4	5	4	4	4	5	4	3	4	4	2	4
469	3	1	4	4	3	3	3	4	4	4	2	5	5	4	3	3.33333	4	4	3.77778	3	2	3	3	2	4	5	4	4	3	3	2	2	3	2.5	4.33333	2.33333	3	3	3	4	3	4	4	3	3	3	3.33333	4	4
470	2	2	2	3	3	3	2	3	4	3	2	1	3	3	3	3	3.33333	3	3.11111	4	1	4	3	4	2	3	4	3	2	4	2	2	3	3	3	2.66667	2.9	3	2	2	2	3	2	2	4	3	2.5	3	3
471	1	2	2	5	3	5	5	5	4	4	5	4	5	4	4	4.33333	4.33333	4.33333	4.33333	1	2	3	4	4	3	3	2	3	4	5	4	4	4	3.25	2.66667	4.33333	3.4	4	1	3	3	5	2	4	2	3	3.66667	3	3
472	1	2	1	4	4	4	4	4	4	4	2	3	4	3	4	4	4	3.66667	3.88889	5	4	4	4	5	4	3	4	5	3	3	3	3	4	4.25	3.66667	3	3.7	5	3	4	5	5	4	4	3	5	4.66667	4	3
473	3	2	3	5	4	5	5	4	4	4	4	5	5	4	5	4.66667	4	4.66667	4.44444	3	4	3	4	3	4	4	3	4	3	2	2	1	2	3.5	3.66667	1.66667	3	2	3	5	3	4	5	3	3	5	3.66667	3	3
474	3	2	3	4	4	3	4	4	4	4	4	5	5	3	3	3.66667	4	3.66667	3.77778	3	3	4	3	3	4	4	4	4	3	3	4	3	3	3.25	4	3.33333	3.5	4	3	4	3	4	3	4	4	4	3.83333	3	3
475	3	1	3	4	4	5	5	4	4	4	3	2	5	5	5	4.33333	4	5	4.44444	5	4	4	5	4	3	3	3	3	4	3	3	3	4	4.25	3	3	3.5	2	4	2	2	3	3	2	3	3	2.33333	4	3
476	3	2	3	3	3	3	4	3	4	3	5	4	3	2	2	3	3.33333	2.33333	2.88889	2	2	2	2	3	3	3	1	1	2	1	2	1	3	2.25	2.33333	1.33333	2	3	3	4	3	4	4	3	3	4	3.5	5	2
477	3	2	4	3	3	4	4	4	4	4	4	4	4	4	4	3.33333	4	4	3.77778	4	4	4	5	4	4	3	3	2	4	3	3	3	4	4.25	3.33333	3	3.6	4	4	5	4	3	4	4	5	4	4	4	4
478	3	1	1	4	4	4	3	4	5	4	5	5	4	4	4	4	4.33333	4	4.11111	3	3	3	3	2	5	4	3	4	4	5	4	5	4	2.75	4	4.66667	3.7	4	5	4	5	4	3	4	3	4	4.16667	4	5
479	3	2	2	4	4	4	3	5	5	4	4	5	5	5	4	4	4.66667	4.66667	4.44444	1	4	4	4	4	4	5	4	4	5	4	3	2	4	4	4.33333	3	3.8	3	3	5	5	3	5	4	5	5	4.16667	4	4
480	1	2	2	3	5	5	5	3	4	3	4	4	5	4	5	4.33333	3.33333	4.66667	4.11111	2	4	5	5	5	4	5	4	2	4	4	4	5	5	4.75	4.33333	4.33333	4.5	5	2	5	3	4	3	4	2	5	4.33333	3	2
481	3	1	3	4	4	4	3	5	4	5	5	3	4	5	4	4	4.66667	4.33333	4.33333	1	3	3	4	3	5	4	5	4	3	1	2	3	1	3.25	4.66667	2	3.3	4	4	2	2	3	3	3	2	3	2.83333	3	4
482	1	2	2	5	4	4	5	4	5	4	5	4	4	4	4	4.33333	4.33333	4	4.22222	4	4	4	5	4	4	4	4	4	4	2	4	4	3	4.25	4	3.33333	3.9	5	2	5	4	5	3	3	3	3	4.16667	2	2
483	1	2	1	3	3	3	1	4	3	3	4	4	4	4	3	3	3.33333	3.66667	3.33333	2	2	2	2	2	3	2	3	4	2	3	2	2	2	2	2.66667	2.33333	2.3	2	5	2	2	2	4	4	3	3	2.5	5	4
484	1	2	4	5	5	5	4	4	5	4	5	5	4	4	4	5	4.33333	4	4.44444	3	2	2	2	3	3	3	2	4	3	4	4	5	4	2.25	2.66667	4.33333	3	5	4	5	4	5	4	5	5	4	4.66667	3	3
485	2	2	3	5	4	3	4	5	4	4	5	3	4	4	5	4	4.33333	4.33333	4.22222	1	3	3	4	3	3	3	3	3	5	3	4	4	3	3.25	3	3.66667	3.3	3	5	3	3	2	5	2	4	2	2.5	5	5
486	3	2	2	5	4	5	5	5	4	4	4	5	4	4	4	4.66667	4.33333	4	4.33333	3	3	3	3	3	2	4	3	3	3	1	3	1	3	3	3	1.66667	2.6	3	3	3	3	3	2	3	2	1	2.66667	3	3
487	2	2	1	3	3	3	3	4	4	4	3	5	4	4	4	3	4	4	3.66667	3	3	2	3	3	4	3	1	4	3	2	3	1	3	2.75	2.66667	2	2.5	4	3	3	3	3	2	3	3	4	3.33333	3	3
488	1	2	3	5	4	3	3	4	4	4	1	1	5	5	5	4	4	5	4.33333	3	4	5	4	4	5	4	5	4	5	5	4	3	5	4.25	4.66667	4	4.3	4	3	5	5	4	5	3	3	5	4.33333	2	2
489	2	2	1	5	5	4	5	5	5	4	4	5	4	4	4	4.66667	4.66667	4	4.44444	2	3	4	4	3	4	3	4	4	4	4	5	4	3	3.5	3.66667	4.33333	3.8	5	4	5	3	2	5	4	3	2	3.5	2	5
490	2	2	3	4	5	5	5	4	4	4	3	4	4	4	4	4.66667	4	4	4.22222	4	5	5	5	4	3	4	4	5	3	4	5	5	5	4.75	3.66667	4.66667	4.4	5	5	5	4	4	4	4	3	5	4.5	5	4
491	2	2	3	4	4	5	5	4	4	4	5	5	4	3	5	4.33333	4	4	4.11111	3	3	2	3	2	3	3	3	3	4	4	5	5	5	2.5	3	4.66667	3.3	5	4	5	3	4	3	4	2	3	4	4	5
492	1	2	2	3	3	2	2	3	3	3	2	1	5	5	5	2.66667	3	5	3.55556	5	5	4	4	4	2	2	4	4	2	4	1	3	3	4.25	2.66667	2.66667	3.3	3	2	3	1	3	3	3	3	2	2.5	1	3
493	2	2	4	4	5	4	5	3	5	5	3	5	4	4	4	4.33333	4.33333	4	4.22222	4	3	3	3	3	5	3	3	4	5	5	5	5	4	3	3.66667	5	3.8	5	3	4	5	5	3	5	3	3	4.5	2	3
494	1	1	1	3	4	3	3	4	4	4	4	5	4	4	4	3.33333	4	4	3.77778	4	3	3	3	3	4	4	3	3	4	3	4	4	3	3	3.66667	3.66667	3.4	5	4	4	4	5	5	3	3	4	4.16667	3	5
495	2	1	4	5	5	4	5	4	4	4	4	4	4	4	4	4.66667	4	4	4.22222	5	3	5	5	4	5	3	5	4	4	5	4	5	5	4.25	4.33333	4.66667	4.4	3	2	3	2	2	3	4	2	1	2.5	5	5
496	2	1	3	4	3	5	4	5	5	4	3	4	5	5	4	4	4.66667	4.66667	4.44444	4	4	4	3	5	2	3	3	4	3	3	3	3	4	4	2.66667	3	3.3	4	3	5	3	5	5	3	4	4	4	3	2
497	1	2	1	3	4	4	3	5	5	5	4	5	4	5	5	3.66667	5	4.66667	4.44444	3	4	3	4	4	3	4	3	2	4	4	5	3	4	3.75	3.33333	4	3.7	3	3	4	2	4	4	4	4	3	3.33333	3	3
498	1	2	3	4	4	3	5	4	4	5	4	4	5	4	5	3.66667	4.33333	4.66667	4.22222	1	3	5	4	4	3	5	4	5	4	4	4	4	5	4	4	4	4	4	3	5	3	5	4	4	3	4	4.16667	4	5
499	3	1	1	5	5	5	3	4	5	5	2	2	5	5	4	5	4.66667	4.66667	4.77778	1	2	3	1	3	4	5	5	4	1	3	2	1	2	2.25	4.66667	2	2.9	2	1	1	1	1	3	3	2	1	1.5	3	3
500	1	2	2	2	1	1	1	2	2	3	3	4	1	2	1	1.33333	2.33333	1.33333	1.66667	2	2	3	2	2	2	2	1	3	1	1	1	3	2	2.25	1.66667	1.66667	1.9	2	3	2	1	1	2	2	2	2	1.66667	2	3
501	3	1	1	4	5	3	4	3	4	3	4	5	4	4	4	4	3.33333	4	3.77778	3	3	4	3	4	3	3	4	3	2	4	2	2	2	3.5	3.33333	2.66667	3.2	3	4	3	2	3	1	3	2	2	2.66667	3	5
502	3	2	3	5	5	5	5	4	4	4	4	4	4	5	5	5	4	4.66667	4.55556	1	5	4	4	3	4	4	5	5	5	5	5	5	5	4	4.33333	5	4.4	5	3	2	2	2	4	2	3	3	2.66667	3	3
503	1	1	2	4	5	5	5	5	3	5	5	3	4	4	5	4.66667	4.33333	4.33333	4.44444	1	4	2	4	3	2	4	3	3	3	4	3	3	3	3.25	3	3.33333	3.2	3	3	3	2	2	3	2	3	3	2.5	4	3
504	1	2	2	4	5	4	5	4	4	5	4	3	5	4	4	4.33333	4.33333	4.33333	4.33333	4	3	4	4	4	3	4	3	2	3	4	4	3	3	3.75	3.33333	3.66667	3.6	3	3	5	4	5	4	3	2	4	4	3	4
505	1	2	4	2	2	1	3	5	5	5	3	3	5	4	5	1.66667	5	4.66667	3.77778	4	5	4	5	5	4	4	4	2	3	4	1	2	3	4.75	4	2.33333	3.8	2	3	1	2	2	3	2	3	2	1.83333	2	1
506	1	2	1	3	3	3	3	2	2	2	2	5	3	2	2	3	2	2.33333	2.44444	2	2	2	2	3	2	2	1	2	3	1	2	2	3	2.25	1.66667	1.66667	1.9	2	3	3	1	2	3	3	3	1	2	3	3
507	1	2	3	5	4	5	4	5	3	5	3	3	4	3	2	4.66667	4.33333	3	4	3	3	5	5	4	3	3	4	2	4	4	3	3	3	4.25	3.33333	3.33333	3.7	2	5	1	2	3	5	2	4	3	2.16667	3	2
508	3	2	2	4	4	4	4	3	4	3	5	4	4	4	4	4	3.33333	4	3.77778	4	5	4	4	4	3	3	4	2	4	3	4	3	3	4.25	3.33333	3.33333	3.7	3	3	2	3	3	4	4	4	3	3	2	3
509	3	2	1	4	4	3	5	5	5	4	5	3	4	4	5	3.66667	4.66667	4.33333	4.22222	1	3	3	2	4	4	4	5	4	2	4	4	3	3	3	4.33333	3.66667	3.6	5	4	4	4	4	3	3	4	2	3.66667	4	4
510	2	2	1	3	3	3	1	4	4	3	5	5	4	3	3	3	3.66667	3.33333	3.33333	2	2	3	2	4	4	4	4	5	2	2	3	2	3	2.75	4	2.33333	3	2	3	3	1	2	3	3	2	1	2	4	3
511	3	2	1	5	5	4	5	5	4	5	5	3	4	5	4	4.66667	4.66667	4.33333	4.55556	4	4	3	4	3	3	3	3	3	4	4	4	4	3	3.5	3	4	3.5	5	3	4	4	4	5	3	3	5	4.16667	2	2
512	1	2	3	4	4	3	3	5	4	4	5	4	4	4	5	3.66667	4.33333	4.33333	4.11111	5	4	4	3	5	4	3	3	2	5	5	3	4	3	4	3.33333	4	3.8	3	4	3	3	3	4	2	3	2	2.66667	3	4
513	3	2	2	5	3	5	5	5	4	5	5	4	4	4	5	4.33333	4.66667	4.33333	4.44444	2	4	5	5	5	5	4	5	3	4	4	5	5	5	4.75	4.66667	4.66667	4.7	5	4	5	4	4	4	3	3	5	4.33333	4	4
514	3	2	3	5	4	5	5	4	5	5	4	3	4	5	5	4.66667	4.66667	4.66667	4.66667	1	4	4	3	5	5	2	2	3	4	4	5	5	4	4	3	4.66667	3.9	4	5	5	4	5	4	4	5	5	4.5	5	5
515	3	2	4	4	5	4	5	5	4	4	3	4	4	5	5	4.33333	4.33333	4.66667	4.44444	4	4	5	4	5	3	2	3	4	5	4	5	4	4	4.5	2.66667	4.33333	3.9	4	5	5	4	4	4	5	4	4	4.33333	3	5
516	2	2	1	4	4	5	5	4	4	4	4	3	5	4	4	4.33333	4	4.33333	4.22222	3	3	3	4	4	3	3	2	4	4	3	3	2	3	3.5	2.66667	2.66667	3	5	4	4	5	4	3	4	2	3	4.16667	4	4
517	1	2	4	4	4	4	2	5	5	5	4	3	4	5	5	4	5	4.66667	4.55556	3	3	3	4	3	4	4	4	5	3	3	4	3	3	3.25	4	3.33333	3.5	3	5	2	5	4	3	3	5	2	3.16667	4	5
518	3	1	4	4	4	4	2	4	3	4	5	2	5	4	4	4	3.66667	4.33333	4	4	5	3	3	5	3	2	2	5	3	4	4	4	4	4	2.33333	4	3.5	4	4	5	5	4	3	3	3	4	4.16667	4	4
519	3	2	1	3	2	3	3	4	4	4	5	3	4	3	3	2.66667	4	3.33333	3.33333	3	3	3	2	3	2	4	2	4	4	2	2	2	2	2.75	2.66667	2	2.5	1	4	1	3	3	4	2	3	2	2	3	3
520	1	1	2	4	5	5	4	5	4	5	5	3	4	4	5	4.66667	4.66667	4.33333	4.55556	3	3	4	3	3	3	3	2	4	4	5	5	3	3	3.25	2.66667	4.33333	3.4	4	3	4	4	4	3	4	3	5	4.16667	3	3
521	1	2	2	5	5	5	3	4	5	3	3	4	3	3	3	5	4	3	4	3	3	5	4	3	3	3	2	4	2	2	3	3	3	3.75	2.66667	2.66667	3.1	4	3	5	5	5	4	5	4	5	4.83333	4	4
522	3	2	4	3	4	3	3	4	3	3	3	5	4	4	4	3.33333	3.33333	4	3.55556	4	2	3	2	3	3	3	3	3	3	4	3	3	3	2.5	3	3.33333	2.9	5	3	2	3	4	4	4	4	5	3.83333	4	4
523	2	2	3	5	4	4	5	4	4	5	4	5	4	5	4	4.33333	4.33333	4.33333	4.33333	5	4	4	3	5	4	5	5	5	5	3	3	1	2	4	4.66667	2.33333	3.7	3	5	4	4	3	5	3	5	2	3.16667	3	3
524	3	2	1	4	4	4	4	4	4	4	2	4	3	3	3	4	4	3	3.66667	5	3	3	3	4	4	4	4	4	4	3	4	4	3	3.25	4	3.66667	3.6	4	4	5	4	5	3	3	4	4	4.16667	3	3
[truncated: 16 more columns]
